# Supplementary material for: The Biotransformation and Influence on the Functional Activities of Metabolites during the Fermentation of Elaeagnus moorcroftii Wall.ex Schlecht. Juice by Bifidobacterium animalis subsp. lactis HN-3
Source: Foods. 2024 Mar 19;13(6):926. doi: 10.3390/foods13060926 (PMC10970000; doi:10.3390/foods13060926)
Supplement: Supplementary file 1 [file foods-13-00926-s001.zip]

Archive with 4 entries (4 files):
- supplementary files/Fig. S1.tif
- supplementary files/Fig. S2.png
- supplementary files/Fig. S3.tif
- supplementary files/Table S1.xlsx
