# Supplementary material for: The Biotransformation and Influence on the Functional Activities of Metabolites during the Fermentation of Elaeagnus moorcroftii Wall.ex Schlecht. Juice by Bifidobacterium animalis subsp. lactis HN-3
Source: Foods. 2024 Mar 19;13(6):926. doi: 10.3390/foods13060926 (PMC10970000; doi:10.3390/foods13060926)
Supplement: Supplementary file 1 [file foods-13-00926-s001.zip › supplementary files/Table S1.xlsx]

## Sheet: Sheet1
ID	Name	Formula	Molecular Weight	RT [min]	m/z	mzCloud_Results	mzVault_Results	MassList_Results	Class_I	Class_II	Class_III	Class_IV	pos_EWJB_1	pos_EWJB_2	pos_EWJB_3	pos_EWJB_4	pos_EWJB_5	pos_EWJB_6	pos_EWJK_1	pos_EWJK_2	pos_EWJK_3	pos_EWJK_4	pos_EWJK_5	pos_EWJK_6	FC	log2FC	Pvalue	ROC	VIP
Com_10_pos	Phloroglucinol	C6 H6 O3	126.032	4.232	127.039	Full match	Full match	Full match	Benzenoids	Phenols	Benzenetriols and derivatives	Phloroglucinols and derivatives	3.88177e+10	4.11334e+10	4.15733e+10	4.16482e+10	4.33274e+10	4.60744e+10	4.53952e+10	4.81855e+10	5.01797e+10	4.65458e+10	4.98284e+10	4.8862e+10	0.87397	-0.194344	0.00104404	0.972222	1.49554
Com_100_pos	Quinone	C6 H4 O2	108.021	2.279	109.029	No results	No results	Full match	Organic oxygen compounds	Organooxygen compounds	Carbonyl compounds	P-benzoquinones	6.1507e+09	6.19607e+09	6.11136e+09	6.16824e+09	6.45582e+09	6.84636e+09	8.77399e+09	8.67076e+09	8.93439e+09	7.81445e+09	8.67886e+09	8.2453e+09	0.741984	-0.43054	7.36426e-07	1	1.361
Com_10028_pos	ethyl 5-amino-1-thieno[2,3-d]pyrimidin-4-yl-1H-4-pyrazolecarboxylate	C12 H11 N5 O2 S	307.072	4.812	308.08	Invalid mass	No results	No results					2.30318e+07	3.94459e+06	2.361e+07	2.21071e+07	1.60245e+07	1.82921e+07	3.41346e+06	2.9094e+06	2.91263e+06	2.65984e+06	3.20153e+06	3.07223e+06	5.88968	2.55819	0.00195424	1	1.40328
Com_1004_pos	Methyl syringate	C10 H12 O5	212.068	0.585	213.075	No results	No results	Full match	Benzenoids	Benzene and substituted derivatives	Benzoic acids and derivatives	Gallic acid and derivatives	5.45794e+08	5.86569e+08	6.38479e+08	6.75191e+08	7.24085e+08	7.82963e+08	6.69276e+08	6.64462e+08	7.35029e+08	6.74342e+08	7.58775e+08	7.27111e+08	0.934757	-0.0973372	0.255756	0.666667	0.54439
Com_10079_pos	(2R,3S,4S,5R,6S)-2-(hydroxymethyl)-6-phenoxyoxane-3,4,5-triol	C12 H16 O6	273.121	7.003	274.128	Invalid mass	No results	No results					2.11015e+07	2.12286e+07	2.4056e+07	2.75728e+07	2.94491e+07	2.9646e+07	2.17618e+07	2.18449e+07	2.45522e+07	2.0669e+07	2.20702e+07	1.94877e+07	1.17385	0.231254	0.0670559	0.75	0.848678
Com_10137_pos	4-morpholino-6-phenylthieno[2,3-d]pyrimidine	C16 H15 N3 O S	337.083	5.037	338.09	Invalid mass	No results	No results					1.49863e+07	1.28031e+07	1.36513e+07	1.47303e+07	1.51642e+07	1.315e+07	1.38725e+07	1.09834e+07	1.59873e+07	1.77279e+07	1.3053e+07	1.31015e+07	0.997163	-0.0040989	0.929886	0.527778	0.0151609
Com_10149_pos	11β-Hydroxyandrosterone	C19 H30 O3	306.219	6.818	307.226	Full match	No results	No results	Lipids and lipid-like molecules	Steroids and steroid derivatives	Androstane steroids	Androgens and derivatives	3.26464e+07	3.05451e+07	3.01905e+07	3.09912e+07	2.92121e+07	2.93932e+07	2.99368e+07	2.75737e+07	3.07701e+07	3.07722e+07	2.64237e+07	2.88635e+07	1.04955	0.0697695	0.139523	0.722222	0.252429
Com_1019_pos	4-oxo-4,5,6,7-tetrahydrobenzo[b]furan-3-carboxylic acid	C9 H8 O4	180.042	0.54	181.049	Full match	Full match	Full match					5.04731e+08	5.4739e+08	5.40397e+08	1.33764e+08	7.28254e+08	7.58284e+08	6.50204e+08	6.74825e+08	7.85856e+08	6.89763e+08	8.12659e+08	7.67016e+08	0.733467	-0.447197	0.159426	0.833333	0.911937
Com_102_pos	3-Hydroxy-3-Methylpentane-1,5-Dioic Acid	C6 H10 O5	162.053	4.287	163.06	No results	No results	Full match					8.08716e+09	8.146e+09	8.2764e+09	7.53933e+09	7.21129e+09	7.11931e+09	7.0146e+09	7.2793e+09	7.32833e+09	6.52573e+09	6.76352e+09	6.5672e+09	1.11815	0.161117	0.00906727	0.888889	1.06643
Com_10215_pos	Cyanidin 3-rutinoside	C27 H31 O15	595.169	4.882	596.176	No results	No results	Full match	Phenylpropanoids and polyketides	Flavonoids	Flavonoid glycosides	Anthocyanidin-3-O-glycosides	5.84632e+06	7.75303e+06	7.52305e+06	8.87554e+06	7.14255e+06	7.3781e+06	2.58709e+07	2.12873e+07	3.2472e+07	1.39515e+07	3.37462e+07	3.13113e+07	0.280628	-1.83327	0.000104338	1	0.883634
Com_10216_pos	Procyanidin B2	C30 H26 O12	578.142	4.884	596.176	No results	No results	Full match	Phenylpropanoids and polyketides	Flavonoids	Biflavonoids and polyflavonoids	Biflavonoids and polyflavonoids	5.95828e+06	7.75303e+06	8.14141e+06	8.87554e+06	7.27801e+06	7.53218e+06	2.76564e+07	2.12873e+07	3.2472e+07	1.39515e+07	3.37462e+07	3.13113e+07	0.283862	-1.81674	0.000117684	1	0.944231
Com_10249_pos	1-Methyladenine	C6 H7 N5	149.07	2.582	150.077	No results	No results	Full match	Organoheterocyclic compounds	Imidazopyrimidines	Purines and purine derivatives	Purines and purine derivatives	3.24796e+07	3.06472e+07	3.02758e+07	2.93871e+07	2.60148e+07	2.44236e+07	3.04391e+07	3.22593e+07	2.97882e+07	2.95782e+07	2.0158e+07	2.80417e+07	1.01741	0.024897	0.781683	0.527778	0.0246691
Com_1025_pos	methyl 2-[(2-acetyl-3-oxo-1-butenyl)amino]acetate	C9 H13 N O4	199.084	2.041	200.092	Full match	No results	No results					5.41526e+08	5.40717e+08	2.67739e+08	6.40928e+08	6.57473e+08	7.10549e+08	6.5238e+08	6.63971e+08	6.91411e+08	6.73636e+08	7.88464e+08	6.45303e+08	0.816233	-0.292948	0.154196	0.805556	0.966374
Com_10257_pos	8-Hydroxyguanosine	C10 H13 N5 O6	299.086	3.966	300.094	No results	No results	Full match	Nucleosides, nucleotides, and analogues	Purine nucleosides	Not available	Purine nucleosides	5.95081e+06	6.60909e+06	5.95854e+06	6.78465e+06	5.04432e+06	4.01886e+06	7.95859e+06	9.69902e+06	8.41705e+06	5.38358e+06	3.34752e+07	1.03507e+07	0.456488	-1.13135	0.063074	0.888889	0.835232
Com_103_pos	L-Leucine	C6 H13 N O2	131.095	3.515	132.102	No results	Full match	Full match	Organic acids and derivatives	Carboxylic acids and derivatives	Amino acids, peptides, and analogues	Leucine and derivatives	2.99284e+08	2.92134e+08	2.48848e+08	2.71213e+08	1.95029e+08	2.26968e+08	3.35953e+09	3.49898e+09	2.62261e+09	2.42802e+09	4.07328e+09	4.3788e+09	0.0753136	-3.73095	4.24519e-09	1	1.34695
Com_1030_pos	TQH	C15 H24 N6 O6	384.176	5.46	385.183	Full match	No results	No results					5.25482e+08	5.38175e+08	4.98093e+08	5.11236e+08	4.88639e+08	4.69591e+08	4.997e+08	5.18899e+08	5.10725e+08	4.38286e+08	4.97144e+08	4.81471e+08	1.02885	0.0410292	0.388006	0.638889	0.235105
Com_10305_pos	U-47700-d6	C16 H16 [2]H6 Cl2 N2 O	334.149	1.814	335.156	Full match	No results	No results					3.18225e+07	3.20352e+07	3.16854e+07	2.38201e+07	2.37542e+07	2.47292e+07	2.35716e+07	2.52509e+07	2.44471e+07	2.22759e+07	2.34804e+07	1.37256e+07	1.26437	0.338415	0.0586147	0.861111	0.740238
Com_10319_pos	(5S)-5-hydroxy-1,7-diphenylheptan-3-one	C19 H22 O2	304.142	4.592	305.149	Invalid mass	No results	No match					1.07061e+07	1.20299e+07	1.07185e+07	1.19879e+07	1.01126e+07	9.83129e+06	1.66335e+07	1.8584e+07	3.47684e+07	1.15375e+07	1.24235e+07	1.26096e+07	0.613631	-0.704557	0.0581782	0.944444	0.47389
Com_10387_pos	2-Phenylethyl glucosinolate	C15 H21 N O9 S2	423.066	5.093	424.073	No results	No results	Full match	Organic oxygen compounds	Organooxygen compounds	Carbohydrates and carbohydrate conjugates	Hexoses	4.28006e+06	4.20421e+06	4.15409e+06	3.95097e+06	3.92383e+06	3.78577e+06	3.51795e+06	3.74181e+06	3.54519e+06	3.29842e+06	3.47482e+06	3.63181e+06	1.14564	0.196148	0.000407548	1	0.10853
Com_10415_pos	N-[1-(4-methoxy-2-oxo-2H-pyran-6-yl)-2-methylbutyl]acetamide	C13 H19 N O4	270.158	3.747	271.165	Invalid mass	No results	No results					2.21973e+07	2.48439e+07	2.01889e+07	2.69404e+07	2.41954e+07	2.77731e+07	3.30817e+07	3.44513e+07	3.40965e+07	3.00796e+07	2.84781e+07	3.19505e+07	0.760595	-0.3948	0.00116099	1	0.97804
Com_10425_pos	LysoPC 12:1	C20 H36 N O7 P	433.222	6.495	434.229	No results	No results	Full match	Lipids and lipid-like molecules	Glycerophospholipids	Glycerophosphocholines	Phosphocholines	1.6179e+07	1.05263e+07	3.08958e+07	1.64526e+07	1.84642e+07	1.80862e+07	3.16846e+06	3.02574e+06	2.80786e+06	2.48983e+06	2.80794e+06	2.71365e+06	6.50097	2.70066	2.58338e-05	1	1.86554
Com_10447_pos	octadec-9-ynoic acid	C18 H32 O2	262.229	7.43	263.237	Invalid mass	No results	No results					3.02507e+07	3.12031e+07	2.36455e+07	2.55522e+07	2.6425e+07	2.50927e+07	2.8826e+07	2.28353e+07	2.46062e+07	2.61851e+07	2.89017e+07	2.40458e+07	1.04356	0.0615134	0.504275	0.638889	0.164276
Com_10449_pos	DIMBOA glucoside	C15 H19 N O10	373.1	4.829	374.108	No results	No results	Full match	Organic oxygen compounds	Organooxygen compounds	Carbohydrates and carbohydrate conjugates	O-glycosyl compounds	2.86665e+07	3.00776e+07	2.96478e+07	2.77421e+07	2.65628e+07	2.48755e+07	2.61446e+07	2.73022e+07	2.67804e+07	2.5103e+07	2.39829e+07	2.5928e+07	1.07943	0.110273	0.0609405	0.805556	0.419785
Com_10472_pos	5,6,7-Trimethoxyflavone	C18 H16 O5	312.1	5.357	313.107	No results	No results	Full match	Phenylpropanoids and polyketides	Flavonoids	Flavonoid glycosides	Flavonoid-7-O-glycosides	8.06881e+06	7.67118e+06	7.70858e+06	7.01417e+06	6.86819e+06	7.88505e+06	2.32026e+07	1.98793e+07	3.37633e+07	1.95525e+07	2.43783e+07	2.64776e+07	0.307062	-1.7034	1.02481e-05	1	1.74
Com_1051_pos	L-5-Hydroxytryptophan	C11 H12 N2 O3	220.085	2.752	221.092	Full match	Full match	Full match	Organoheterocyclic compounds	Indoles and derivatives	Tryptamines and derivatives	Serotonins	7.58511e+08	7.8183e+08	7.31287e+08	7.43523e+08	7.25438e+08	6.93386e+08	5.20063e+08	4.67044e+08	6.73049e+08	7.48336e+08	4.51167e+08	5.25274e+08	1.30992	0.389473	0.0172203	0.888889	1.1638
Com_10522_pos	Coenzyme Q2	C19 H26 O4	318.187	10.049	319.194	Invalid mass	No results	No results	Lipids and lipid-like molecules	Prenol lipids	Quinone and hydroquinone lipids	Ubiquinones	1.26928e+07	2.13727e+07	1.32863e+07	1.53259e+07	6.0811e+06	1.07656e+07	5.59045e+06	2.55148e+06	1.89205e+06	3.15058e+06	2.70498e+06	1.96891e+06	4.45304	2.15479	8.15911e-05	1	1.03799
Com_10527_pos	Capsaicin	C18 H27 N O3	305.199	5.292	306.206	No results	No results	Full match	Benzenoids	Phenols	Methoxyphenols	Methoxyphenols	3.06654e+07	2.64442e+07	2.45296e+07	2.57267e+07	2.30494e+07	2.37338e+07	2.09402e+07	2.01374e+07	2.1257e+07	1.99328e+07	2.02445e+07	2.18663e+07	1.23936	0.309593	0.00282668	1	0.732403
Com_10534_pos	16(R)-HETE	C20 H32 O3	342.215	8.406	343.222	Invalid mass	No results	No results	Lipids and lipid-like molecules	Fatty Acyls	Eicosanoids	Hydroxyeicosatetraenoic acids	8.28975e+06	8.64216e+06	1.52411e+07	4.16229e+06	1.12647e+07	1.33993e+07	3.2953e+07	2.29662e+07	2.89377e+07	2.17109e+07	3.1194e+07	2.07266e+07	0.384882	-1.37751	0.00184931	1	0.883045
Com_10556_pos	5-nitrothiophene-3-carbaldehyde 3-(2-pyridyl)hydrazone	C10 H8 N4 O2 S	248.038	5.4	249.045	Full match	No results	No results					1.47041e+07	1.57931e+07	1.47172e+07	1.66974e+07	1.54594e+07	1.30885e+07	1.81923e+07	1.93871e+07	1.94212e+07	1.89408e+07	2.30418e+06	1.91668e+07	0.928626	-0.10683	0.75429	0.833333	0.190231
Com_10562_pos	Benzoylecgonine	C16 H19 N O4	289.134	5.791	290.142	Invalid mass	No results	No results	Benzenoids	Benzene and substituted derivatives	Benzoic acids and derivatives	Benzoic acid esters	7.31593e+06	3.56567e+06	4.28633e+06	2.50226e+06	2.71138e+06	3.00979e+06	3.32036e+06	2.07019e+06	2.79834e+06	2.26094e+06	2.41231e+06	4.79666e+06	1.32463	0.405587	0.247636	0.722222	0.220676
Com_10614_pos	Riboflavin	C17 H20 N4 O6	376.142	4.841	377.149	Invalid mass	No results	No match	Organoheterocyclic compounds	Pteridines and derivatives	Alloxazines and isoalloxazines	Flavins	6.04759e+06	6.89852e+06	7.91173e+06	7.06854e+06	5.08004e+06	3.57241e+06	2.16059e+06	2.57909e+06	2.0584e+06	2.39902e+07	2.64156e+06	1.42941e+07	0.766466	-0.383706	0.628257	0.666667	0.237987
Com_10619_pos	Prostaglandin E1	C20 H34 O5	336.227	6.171	337.234	Invalid mass	No results	No results	Lipids and lipid-like molecules	Fatty Acyls	Eicosanoids	Prostaglandins and related compounds	1.66881e+07	2.0417e+07	2.3565e+07	2.05147e+07	1.71207e+07	1.92431e+07	5.40289e+06	7.19058e+06	7.34231e+06	3.31293e+06	5.5551e+06	3.77857e+06	3.60774	1.85109	5.84307e-05	1	1.46567
Com_10657_pos	Salvianolic acid F	C17 H14 O6	314.078	5.214	315.085	No results	No results	Full match	Phenylpropanoids and polyketides	Stilbenes	Not available	Stilbenes	2.87098e+07	2.59207e+07	2.78031e+07	2.78297e+07	2.38832e+07	2.41053e+07	1.27136e+07	1.15844e+07	1.30945e+07	9.0889e+06	1.21244e+07	9.54758e+06	2.32199	1.21536	3.52936e-06	1	0.999816
Com_10665_pos	Lactose	C12 H22 O11	342.117	5.75	343.125	No results	No results	Full match	Organic oxygen compounds	Organooxygen compounds	Carbohydrates and carbohydrate conjugates	O-glycosyl compounds	1.75842e+06	1.78771e+06	1.79523e+06	1.78122e+06	1.91808e+06	1.8547e+06	1.98594e+06	2.01835e+06	3.2296e+07	2.44629e+07	2.04609e+06	2.13115e+06	0.167775	-2.5754	0.133028	1	0.988923
Com_10726_pos	Phillygenin	C21 H24 O6	372.154	5.76	373.161	No results	Invalid mass	No results					2.38648e+07	2.43458e+07	2.30342e+07	1.44547e+07	2.14351e+07	3.83423e+06	1.59047e+07	1.47766e+07	1.44536e+07	1.4209e+07	1.65034e+07	1.92518e+07	1.16688	0.222652	0.984646	0.722222	0.381737
Com_10797_pos	2-(acetylamino)-3-(1H-indol-3-yl)propanoic acid	C13 H14 N2 O3	246.1	5.522	247.108	Full match	Full match	Full match					1.11621e+07	6.56602e+06	8.7983e+06	6.38963e+06	7.92947e+06	9.05349e+06	2.2118e+07	2.44631e+07	2.42016e+07	2.77059e+07	2.33782e+07	2.95381e+07	0.329573	-1.60133	4.74079e-06	1	1.92608
Com_10817_pos	N-(9-oxodecyl)acetamide	C12 H23 N O2	235.155	5.912	236.162	Invalid mass	No results	No results					9.47722e+06	1.40315e+07	7.80643e+06	4.58651e+06	1.04134e+07	6.65609e+06	1.09485e+07	1.21223e+07	1.07648e+07	7.23856e+06	1.00141e+07	5.66055e+06	0.933433	-0.0993819	0.640393	0.611111	0.125835
Com_10824_pos	Eriocitrin	C27 H32 O15	596.174	5.145	597.181	No results	No results	Full match	Phenylpropanoids and polyketides	Flavonoids	Flavonoid glycosides	Flavonoid-7-O-glycosides	2.57669e+07	2.88371e+07	1.87853e+07	2.17623e+07	1.67937e+07	9.59957e+06	2.03065e+07	9.0031e+06	2.03916e+07	2.1119e+07	2.32997e+07	2.19258e+07	1.04739	0.0667956	0.882476	0.472222	0.346232
Com_10827_pos	Azilsartan	C25 H20 N4 O5	456.143	6.165	457.15	Full match	No results	No results					3.0381e+06	3.12237e+06	3.02003e+06	2.88529e+06	2.96856e+06	2.89342e+06	2.92398e+06	2.90159e+06	2.68072e+06	4.30041e+06	2.83627e+06	2.90578e+06	0.966523	-0.0491243	0.776985	0.666667	0.0363174
Com_1085_pos	2-(cyclopropylcarbonyl)-3-(4-fluoroanilino)acrylonitrile	C13 H11 F N2 O	252.063	4.274	253.07	Invalid mass	No results	No results					3.82206e+08	3.94847e+08	4.43186e+08	4.52347e+08	7.01685e+08	5.46219e+08	5.34538e+08	6.23301e+08	6.65617e+08	6.29153e+08	7.01907e+08	6.8813e+08	0.760021	-0.395889	0.0240417	0.833333	1.12492
Com_1086_pos	Flunitrazepam-d3	C16 H9 [2]H3 F N3 O3	316.106	5.156	317.113	Full match	No results	No results					7.58028e+08	7.68623e+08	7.72812e+08	7.19024e+08	6.68304e+08	6.78646e+08	5.85052e+08	5.96236e+08	5.98792e+08	5.47026e+08	6.20615e+08	6.04808e+08	1.22882	0.297279	0.0001251	1	0.623581
Com_10873_pos	Praeruptorin A	C21 H22 O7	386.136	5.515	387.143	No results	No results	Full match	Phenylpropanoids and polyketides	Coumarins and derivatives	Pyranocoumarins	Angular pyranocoumarins	2.09494e+07	1.98998e+07	2.09739e+07	1.13639e+07	2.22535e+07	2.16532e+07	1.94112e+07	2.25746e+07	555520	1.57803e+07	2.02679e+07	1.91242e+07	1.19833	0.26103	0.378597	0.694444	0.530174
Com_10877_pos	Corylin	C20 H16 O4	320.103	5.047	321.11	No results	No results	Full match	Phenylpropanoids and polyketides	Isoflavonoids	Pyranoisoflavonoids	Pyranoisoflavonoids	1.75983e+06	1.82225e+06	1.81825e+06	1.89404e+06	1.86187e+06	1.88359e+06	2.47963e+07	2.69286e+07	3.06536e+07	2.75693e+07	2.944e+07	2.50732e+07	0.0671274	-3.89695	3.65159e-10	1	1.74698
Com_10899_pos	Salvianolic acid C	C26 H20 O10	492.105	1.268	493.113	No results	No results	Full match	Phenylpropanoids and polyketides	Stilbenes	Not available	Stilbenes	2.41291e+07	2.53532e+07	2.80218e+07	2.2768e+07	1.89279e+07	2.02059e+07	2.05931e+07	1.83091e+07	2.06189e+07	1.86905e+07	1.85377e+07	2.00814e+07	1.19323	0.254873	0.0349537	0.861111	0.930336
Com_109_pos	cis,cis-Muconic acid	C6 H6 O4	142.027	2.935	143.034	Full match	No results	Full match	Lipids and lipid-like molecules	Fatty Acyls	Fatty acids and conjugates	Medium-chain fatty acids	3.08981e+09	2.96692e+09	3.04634e+09	3.28745e+09	3.67435e+09	3.8958e+09	5.76742e+09	6.405e+09	6.66752e+09	6.91474e+09	6.4437e+09	5.82643e+09	0.524938	-0.929782	1.10912e-06	1	1.44708
Com_10931_pos	10-Formyl-THF	C20 H23 N7 O7	473.165	4.376	474.172	No results	No results	Full match	Organoheterocyclic compounds	Pteridines and derivatives	Pterins and derivatives	Tetrahydrofolic acids	2.28518e+07	1.905e+07	1.72203e+07	2.63657e+07	1.82583e+07	1.75793e+07	2.17705e+07	1.47117e+07	1.12185e+07	1.22828e+07	1.3658e+07	1.68175e+07	1.34122	0.423547	0.0304727	0.888889	0.686144
Com_10955_pos	ethyl 1-(2-cyano-3-fluorophenyl)-5-methyl-1H-pyrazole-3-carboxylate	C14 H12 F N3 O2	311.049	3.943	312.057	Invalid mass	No results	No results					2.26851e+06	2.1771e+06	2.05316e+06	2.16367e+06	2.31486e+06	2.30449e+06	1.87159e+06	1.96449e+06	1.97332e+06	1.8669e+06	1.89535e+06	1.98643e+06	1.14913	0.200548	0.000209949	1	0.107634
Com_10960_pos	4-hydroxy-3-(3-methylbut-2-en-1-yl)benzoic acid	C12 H14 O3	224.105	5.351	225.111	Invalid mass	No results	No match					2.17902e+07	1.59735e+07	2.13459e+07	1.55417e+07	2.11732e+07	2.29814e+07	2.25203e+07	2.07658e+07	2.86253e+07	2.31182e+07	2.73017e+07	1.9921e+07	0.835178	-0.259845	0.0744619	0.75	0.966707
Com_10977_pos	RMH	C17 H30 N8 O4 S	442.211	6.084	443.218	Full match	No results	No results					1.77198e+07	1.43607e+07	1.44221e+07	1.40066e+07	1.39141e+07	1.41811e+07	3.31089e+06	3.45584e+06	3.35238e+06	3.22198e+06	3.23735e+06	3.46915e+06	4.4197	2.14395	1.74622e-08	1	1.1931
Com_10980_pos	Oleanolic acid	C30 H48 O3	478.342	9.706	479.349	Invalid mass	No results	No results	Lipids and lipid-like molecules	Prenol lipids	Triterpenoids	Triterpenoids	7.69026e+06	2.78901e+07	8.58141e+06	1.45148e+07	1.3265e+07	1.59614e+07	5.44722e+06	3.64149e+06	3.52187e+06	1.78969e+06	6.81694e+06	2.93663e+06	3.6393	1.86366	0.000761326	1	1.06325
Com_11_pos	Pyrogallol	C6 H6 O3	126.032	2.322	127.039	No results	No results	Full match	Benzenoids	Phenols	Benzenetriols and derivatives	5-unsubstituted pyrrogallols	3.74308e+10	3.79699e+10	3.75837e+10	4.01008e+10	3.99547e+10	4.28972e+10	5.00694e+10	5.22553e+10	5.148e+10	4.58201e+10	5.03612e+10	4.88134e+10	0.789617	-0.340775	1.01225e-05	1	1.186
Com_1101_pos	N-Acetylornithine	C7 H14 N2 O3	174.1	1.482	175.108	Full match	Full match	Full match	Organic acids and derivatives	Carboxylic acids and derivatives	Amino acids, peptides, and analogues	N-acyl-alpha amino acids	4.7151e+08	4.74176e+08	4.58377e+08	4.21702e+08	4.21476e+08	4.39382e+08	7.24631e+08	7.06806e+08	8.35324e+08	7.4346e+08	6.09032e+08	6.01001e+08	0.636603	-0.651535	0.00011022	1	1.71883
Com_1106_pos	6-(3-hydroxybutan-2-yl)-5-(hydroxymethyl)-4-methoxy-2H-pyran-2-one	C11 H16 O5	210.087	5.742	211.094	Invalid mass	No results	No results					7.67086e+08	7.4383e+08	7.06476e+08	6.42105e+08	5.57968e+08	6.148e+08	5.60575e+08	5.93154e+08	5.09652e+08	3.81863e+08	5.10215e+08	5.02047e+08	1.31881	0.399235	0.00596058	0.944444	1.08894
Com_11080_pos	Pilocarpine	C11 H16 N2 O2	208.121	3.75	226.155	No results	No results	Full match	Alkaloids and derivatives	Not available	Not available	Alkaloids and derivatives	2.73392e+07	1.99226e+07	2.12746e+07	1.929e+07	1.78401e+07	1.69621e+07	1.66438e+07	1.03145e+07	1.5172e+07	1.22942e+07	1.44425e+07	1.33532e+07	1.49147	0.576732	0.00218881	1	1.55174
Com_111_pos	Hypoxanthine	C5 H4 N4 O	136.038	3.725	137.046	Full match	Full match	Full match	Organoheterocyclic compounds	Imidazopyrimidines	Purines and purine derivatives	Hypoxanthines	4.91218e+08	4.69168e+08	5.01369e+08	4.70952e+08	5.71091e+08	5.79896e+08	2.94664e+08	3.2273e+08	3.29113e+08	2.65416e+08	3.76459e+08	3.6662e+08	1.57734	0.657491	6.54714e-05	1	0.249233
Com_11103_pos	IAA-Asp	C14 H14 N2 O5	290.089	5.217	291.096	No results	No results	Full match	Organic acids and derivatives	Carboxylic acids and derivatives	Amino acids, peptides, and analogues	Aspartic acid and derivatives	5.18545e+06	5.65727e+06	5.89825e+06	5.58816e+06	5.29081e+06	5.61656e+06	1.92863e+07	1.94409e+07	2.68596e+07	2.70194e+07	1.66034e+07	1.43318e+07	0.269031	-1.89415	4.28771e-05	1	1.40125
Com_1112_pos	3,4,5-trihydroxy-6-methyloxan-2-yl 2-(methylamino)benzoate	C14 H19 N O6	297.121	2.449	298.128	Full match	No results	No results					6.54592e+08	6.80957e+08	6.2013e+08	6.82304e+08	6.6634e+08	7.01726e+08	4.7869e+08	4.64017e+08	4.24565e+08	4.44072e+08	4.50117e+08	4.829e+08	1.45974	0.54571	6.7113e-08	1	1.91468
Com_11158_pos	Apigenin C-pentoside	C20 H18 O9	402.095	5.292	425.084	No results	No results	Full match					1.467e+07	2.19569e+07	1.40122e+07	1.29792e+07	1.28726e+07	1.25148e+07	1.23877e+07	8.73475e+06	1.17901e+07	1.80373e+07	1.32842e+07	1.03353e+07	1.1936	0.255314	0.197509	0.777778	0.318569
Com_11161_pos	Biotin	C10 H16 N2 O3 S	244.085	4.751	245.092	Invalid mass	No results	No results	Organoheterocyclic compounds	Biotin and derivatives	Not available	Biotin and derivatives	2.17505e+07	2.01539e+07	1.67838e+07	2.06097e+07	1.72471e+07	2.47899e+07	1.67897e+07	1.63469e+07	1.56383e+07	1.75688e+07	2.18986e+07	1.62816e+07	1.16083	0.215162	0.0888807	0.777778	0.193432
Com_11172_pos	N1-[6-(2-fluorophenoxy)-3-pyridyl]-2-methylacrylamide	C15 H13 F N2 O2	272.098	1.327	273.105	Invalid mass	No results	No results					1.34969e+07	1.30994e+07	1.07316e+07	1.4663e+07	1.91585e+07	1.66789e+07	1.96648e+07	1.78995e+07	1.79645e+07	1.25525e+07	1.68275e+07	1.80516e+07	0.85303	-0.229332	0.143414	0.75	0.658931
Com_11184_pos	Esculetin	C9 H6 O4	178.027	5.332	179.034	Full match	Full match	Full match	Phenylpropanoids and polyketides	Coumarins and derivatives	Hydroxycoumarins	6,7-dihydroxycoumarins	8.09842e+06	3.84326e+06	7.66317e+06	7.65105e+06	7.79433e+06	1.30812e+07	1.07582e+07	2.9616e+07	1.10031e+07	9.0262e+06	3.29283e+06	9.97026e+06	0.653368	-0.614032	0.406312	0.722222	0.461828
Com_11283_pos	AL 8810 Methyl ester	C25 H33 F O4	438.223	6.128	439.23	Invalid mass	No results	No results	Benzenoids	Indanes	Not available	Indanes	1.61433e+07	1.7302e+07	1.48794e+07	1.57671e+07	1.66373e+07	2.41634e+07	1.31351e+07	1.47537e+07	2.02662e+07	1.18396e+07	2.00832e+07	1.2511e+07	1.13288	0.18	0.287412	0.722222	0.547474
Com_1129_pos	6-Deoxy-D-glucose	C6 H12 O5	164.069	5.698	165.076	No results	No results	Full match	Organic oxygen compounds	Organooxygen compounds	Carbohydrates and carbohydrate conjugates	Hexoses	4.81291e+08	4.79888e+08	5.14332e+08	5.30573e+08	5.43791e+08	5.44739e+08	6.01045e+08	6.21103e+08	6.02246e+08	5.51094e+08	5.7001e+08	5.28996e+08	0.890666	-0.167044	0.00713908	0.916667	0.492962
Com_113_pos	gamma,gamma-Dimethylallyl pyrophosphate	C5 H12 O7 P2	246.005	11.689	247.012	No results	No results	Full match	Lipids and lipid-like molecules	Prenol lipids	Isoprenoid phosphates	Isoprenoid phosphates	7.39257e+09	7.37208e+09	7.27106e+09	6.85228e+09	6.18926e+09	6.28991e+09	6.22651e+09	6.522e+09	6.44495e+09	6.28202e+09	6.21515e+09	6.06018e+09	1.0958	0.131978	0.04122	0.805556	1.05998
Com_11327_pos	2-Methoxyestradiol	C19 H26 O3	302.185	7.336	303.193	Invalid mass	No results	No results	Lipids and lipid-like molecules	Steroids and steroid derivatives	Estrane steroids	Estrogens and derivatives	2.36304e+07	1.96155e+07	1.47322e+07	1.44858e+07	1.42372e+07	2.39339e+07	1.3756e+07	1.34021e+07	1.30963e+07	1.45773e+07	1.405e+07	1.39134e+07	1.33625	0.418191	0.0463838	0.944444	0.67017
Com_1137_pos	11-dehydro Thromboxane B2	C20 H32 O6	368.217	5.694	369.225	Invalid mass	No results	No results	Lipids and lipid-like molecules	Fatty Acyls	Eicosanoids	Thromboxanes	6.75549e+08	7.04972e+08	6.98819e+08	6.62508e+08	5.81271e+08	6.15146e+08	6.05646e+08	5.84286e+08	4.67301e+08	4.19854e+08	5.21725e+08	5.88463e+08	1.23562	0.305236	0.0133184	0.916667	1.3134
Com_1142_pos	D-Glucosamine	C6 H13 N O5	179.08	1.264	180.086	Full match	Full match	Full match	Organic oxygen compounds	Organooxygen compounds	Carbohydrates and carbohydrate conjugates	Hexoses	1.94234e+08	1.95086e+08	2.05485e+08	2.01753e+08	1.84411e+08	1.85702e+08	2.92686e+08	3.14876e+08	3.11586e+08	2.75231e+08	2.97112e+08	2.65125e+08	0.664158	-0.590402	9.79742e-07	1	0.934558
Com_11425_pos	3,4-dihydroxy-4-(4-methoxyphenyl)-1,2,3,4-tetrahydroquinolin-2-one	C16 H15 N O4	285.1	5.12	286.108	Full match	No results	Full match					9.78595e+06	9.56841e+06	9.61506e+06	3.94901e+06	1.19844e+07	1.35755e+07	8.97011e+06	7.57333e+06	1.37494e+07	4.69215e+06	1.14778e+07	1.12965e+07	1.01245	0.0178486	0.990291	0.472222	0.0771353
Com_1143_pos	1,3,5-Trimethoxybenzene	C9 H12 O3	168.078	0.618	169.086	No results	No results	Full match	Benzenoids	Phenol ethers	Anisoles	Anisoles	5.36313e+08	4.8833e+08	4.59707e+08	5.1809e+08	5.23861e+08	5.95405e+08	6.96363e+08	6.51548e+08	6.81644e+08	6.12051e+08	6.70977e+08	6.39809e+08	0.789827	-0.340391	0.000446101	1	1.0961
Com_11445_pos	1-[(3,5-dimethylisoxazol-4-yl)sulfonyl]piperidine	C10 H16 N2 O3 S	244.085	5.38	227.082	Invalid mass	No results	No results					2.27638e+07	1.87598e+07	1.84846e+07	2.04008e+07	1.7792e+07	1.80105e+07	1.44682e+07	1.61004e+07	1.46875e+07	1.72983e+07	1.34543e+07	1.59061e+07	1.26434	0.338383	0.00133817	1	1.14714
Com_11460_pos	Estrone	C18 H22 O2	292.144	6.215	293.151	Invalid mass	No results	No results	Lipids and lipid-like molecules	Steroids and steroid derivatives	Estrane steroids	Estrogens and derivatives	2.53597e+07	2.19819e+07	2.05018e+07	2.05978e+07	1.63534e+07	1.68819e+07	3.39706e+06	3.457e+06	3.3485e+06	1.85218e+07	3.28107e+06	3.27686e+06	3.44865	1.78603	0.0026954	0.944444	1.40479
Com_1149_pos	4-Methoxycinnamic acid	C10 H10 O3	160.052	5.401	161.06	Invalid mass	No results	No match	Phenylpropanoids and polyketides	Cinnamic acids and derivatives	Cinnamic acids	Cinnamic acids	3.43633e+08	3.48755e+08	3.81903e+08	2.76752e+08	4.96163e+08	5.41471e+08	5.37117e+08	8.08226e+08	5.65347e+08	5.57414e+08	5.95223e+08	5.67506e+08	0.657887	-0.604089	0.00620383	0.972222	0.827804
Com_115_pos	L-Pyroglutamic acid	C5 H7 N O3	129.043	1.964	130.05	Full match	Full match	Full match	Organic acids and derivatives	Carboxylic acids and derivatives	Amino acids, peptides, and analogues	Alpha amino acids and derivatives	6.81779e+09	6.5013e+09	7.20811e+09	6.05578e+09	5.929e+09	5.74295e+09	3.55406e+09	2.76244e+09	3.31901e+09	3.79885e+09	3.30323e+09	3.7148e+09	1.87044	0.903376	1.61882e-06	1	0.85805
Com_1151_pos	N1-[6-hydroxy-2-(2-pyridyl)pyrimidin-4-yl]acetamide	C11 H10 N4 O2	230.079	4.118	231.086	Invalid mass	No results	No results					3.53598e+08	3.71251e+08	3.87275e+08	3.94417e+08	4.22758e+08	4.67321e+08	4.47252e+08	4.76849e+08	4.98739e+08	4.5205e+08	5.02246e+08	4.62654e+08	0.843943	-0.244783	0.005953	0.916667	1.11942
Com_11544_pos	Usnic acid	C18 H16 O7	344.095	1.137	327.092	No results	Invalid mass	No results	Benzenoids	Benzene and substituted derivatives	Acetophenones	Acetophenones	1.23129e+07	1.30518e+07	1.49163e+07	1.75609e+07	1.90483e+07	2.29349e+07	1.33109e+07	1.57046e+07	1.75572e+07	1.36532e+07	1.91703e+07	1.69488e+07	1.03612	0.051194	0.86231	0.5	0.269982
Com_11552_pos	5-[5-(ethylsulfonyl)-2-hydroxyanilino]-5-oxopentanoic acid	C13 H17 N O6 S	332.108	4.122	333.115	Invalid mass	No results	No results					2.2504e+07	2.49046e+07	2.1406e+07	2.1765e+07	2.06177e+07	1.97343e+07	3.51448e+06	2.44879e+07	2.0997e+07	2.19116e+07	2.00505e+07	2.16614e+07	1.16257	0.217314	0.367172	0.583333	0.619251
Com_1158_pos	(5-L-Glutamyl)-L-amino acid	C8 H14 N2 O5	218.09	1.859	219.097	No results	No results	Full match	Organic acids and derivatives	Carboxylic acids and derivatives	Amino acids, peptides, and analogues	N-acyl-alpha amino acids	2.32098e+08	7.1414e+08	2.37726e+08	6.71345e+08	6.26071e+08	5.10822e+08	4.20202e+08	1.27666e+07	2.14835e+08	2.94812e+08	3.09845e+08	3.07516e+08	1.91811	0.939683	0.153835	0.777778	0.89994
Com_11587_pos	Lagochilin	C20 H36 O5	356.255	6.094	357.262	Full match	No results	No results	Lipids and lipid-like molecules	Prenol lipids	Diterpenoids	Diterpenoids	2.17625e+07	2.12221e+07	1.93544e+07	1.97514e+07	1.99855e+07	1.77721e+07	1.75179e+07	2.07957e+07	1.60816e+07	1.31705e+07	1.33257e+07	1.70224e+07	1.22402	0.291622	0.0293954	0.888889	0.36236
Com_11588_pos	methyl 3,4,5-trihydroxycyclohex-1-ene-1-carboxylate	C8 H12 O5	226.024	5.213	227.031	Invalid mass	No results	No results					1.67525e+07	1.16382e+07	1.7975e+07	1.3905e+07	2.21481e+07	1.41534e+07	1.26887e+07	1.45708e+07	1.01311e+07	1.16902e+07	1.17296e+07	1.24531e+07	1.31815	0.398514	0.0387668	0.805556	0.727867
Com_116_pos	gamma-Glutamylglutamic acid	C10 H16 N2 O7	276.096	1.538	277.103	No results	No results	Full match	Organic acids and derivatives	Carboxylic acids and derivatives	Amino acids, peptides, and analogues	Glutamic acid and derivatives	7.01736e+09	6.79921e+09	6.75945e+09	6.28391e+09	6.30192e+09	5.95897e+09	7.39686e+09	7.34428e+09	7.51215e+09	7.00343e+09	7.47444e+09	6.93265e+09	0.895955	-0.158501	0.00511105	0.944444	0.802492
Com_11604_pos	2-(tert-butyl)-6,7-dimethoxy-4H-3,1-benzoxazin-4-one	C14 H17 N O4	263.115	0.63	264.123	Full match	No results	No results					1.66136e+07	1.81165e+07	1.7423e+07	2.30653e+07	2.02128e+07	1.62962e+07	1.98961e+07	1.50452e+07	2.29254e+07	1.65504e+07	1.90335e+07	1.66585e+07	1.0147	0.0210523	0.8425	0.444444	0.114412
Com_11671_pos	Rotenone	C23 H22 O6	394.14	5.585	395.147	No results	No results	Full match	Phenylpropanoids and polyketides	Isoflavonoids	Rotenoids	Rotenones	1.34622e+07	1.75619e+07	2.25976e+07	2.25915e+07	1.62028e+07	1.53835e+07	1.42458e+07	1.57197e+07	1.43174e+06	1.35185e+07	1.66036e+07	1.44829e+07	1.41837	0.504239	0.215773	0.777778	0.793763
Com_1171_pos	Methylenesuccinic acid	C5 H6 O4	130.026	1.748	283.041	No results	No results	Full match	Lipids and lipid-like molecules	Fatty Acyls	Fatty acids and conjugates	Branched fatty acids	1.84592e+08	1.87877e+08	1.80286e+08	1.58211e+08	1.41537e+08	1.44793e+08	8.9622e+07	8.97167e+07	1.13299e+08	9.82679e+07	1.06104e+08	1.09052e+08	1.64553	0.718555	2.63487e-05	1	0.394125
Com_11777_pos	10-Gingerol	C21 H34 O4	350.246	6.012	351.253	No results	No results	Full match	Benzenoids	Phenols	Methoxyphenols	Gingerols	2.87467e+06	4.23789e+06	2.79428e+06	2.85862e+06	2.90969e+06	2.99196e+06	9.83998e+06	1.31537e+07	1.42854e+07	8.76677e+06	1.06577e+07	1.23429e+07	0.270356	-1.88707	1.65278e-07	1	1.32854
Com_11778_pos	Methionine sulfoxide	C5 H11 N O3 S	165.046	2.054	166.053	No results	No results	Full match	Organic acids and derivatives	Carboxylic acids and derivatives	Amino acids, peptides, and analogues	Alpha amino acids	1.20847e+07	1.14865e+07	2.36722e+07	2.24099e+07	1.08289e+07	1.16029e+07	7.62064e+06	6.85442e+06	3.02004e+06	2.60172e+06	4.8308e+06	3.99202e+06	3.18417	1.67092	0.000495379	1	1.28164
Com_11787_pos	Kirenol	C20 H34 O4	338.245	6.583	339.252	No results	No results	Full match	Lipids and lipid-like molecules	Prenol lipids	Diterpenoids	Diterpenoids	2.55456e+06	2.51824e+06	2.25213e+06	2.29575e+06	5.03066e+06	5.41723e+06	2.57892e+07	2.26124e+07	2.32018e+07	2.31931e+07	2.04516e+07	1.74936e+07	0.151185	-2.72561	2.71663e-05	1	1.80037
Com_11815_pos	N-Methyldioctylamine	C17 H37 N	255.292	7.572	256.3	Full match	No results	No results					1.82342e+07	1.6272e+07	2.30129e+07	1.65727e+07	2.12902e+07	1.85323e+07	9.1875e+06	7.10245e+06	8.78208e+06	6.02711e+06	7.20723e+06	5.74845e+06	2.58574	1.37058	3.34405e-06	1	0.987477
Com_11817_pos	Hesperetin	C16 H14 O6	302.078	5.393	303.085	Full match	No results	Full match	Phenylpropanoids and polyketides	Flavonoids	O-methylated flavonoids	4'-O-methylated flavonoids	1.9506e+07	1.98162e+07	4.99992e+06	1.25478e+07	1.10676e+07	2.2059e+06	2.50031e+07	1.23124e+07	1.28681e+07	2.35996e+07	1.87503e+06	1.63534e+07	0.762333	-0.391507	0.626884	0.638889	0.323252
Com_11832_pos	lactucopicrin	C23 H22 O7	410.135	5.052	411.143	No results	No results	Full match	Benzenoids	Phenols	1-hydroxy-2-unsubstituted benzenoids	1-hydroxy-2-unsubstituted benzenoids	1.69275e+07	1.89809e+07	2.04579e+07	1.9219e+07	1.79357e+07	2.18121e+07	3.5418e+06	3.30771e+06	3.1228e+06	3.18216e+06	3.05365e+06	3.42862e+06	5.87334	2.55418	5.7765e-11	1	1.7388
Com_11887_pos	Diosbulbin B	C19 H20 O6	344.124	5.049	345.132	No results	No results	Full match	Organoheterocyclic compounds	Naphthofurans	Not available	Naphthofurans	1.17443e+07	1.04401e+07	1.40818e+07	1.20617e+07	1.02585e+07	1.45329e+07	2.53284e+07	2.16273e+07	2.33414e+07	1.05087e+07	2.06346e+07	4.38991e+06	0.69091	-0.533431	0.458668	0.722222	0.325306
Com_1189_pos	Kojic acid	C6 H6 O4	142.027	1.69	143.034	No results	No results	Full match	Organoheterocyclic compounds	Pyrans	Pyranones and derivatives	Pyranones and derivatives	3.2888e+08	3.4287e+08	3.05813e+08	3.36134e+08	3.54589e+08	4.14257e+08	4.35025e+08	4.52719e+08	4.64446e+08	4.12591e+08	4.4293e+08	3.92314e+08	0.800971	-0.320179	0.00156969	0.944444	0.554165
Com_1194_pos	L-cysteine	C3 H7 N O2 S	121.02	2.829	122.027	No results	No results	Full match	Organic acids and derivatives	Carboxylic acids and derivatives	Amino acids, peptides, and analogues	Cysteine and derivatives	6.35702e+08	6.68875e+08	6.08827e+08	6.44232e+08	5.97578e+08	6.15039e+08	1.67509e+08	1.68423e+08	1.62357e+08	1.66853e+08	2.10597e+08	2.44541e+08	3.36545	1.7508	4.33473e-06	1	1.83805
Com_11963_pos	N1,N10-Dicoumaroyl spermidine	C25 H31 N3 O4	437.23	6.123	438.237	No results	No results	Full match	Phenylpropanoids and polyketides	Cinnamic acids and derivatives	Hydroxycinnamic acids and derivatives	Coumaric acids and derivatives	1.0985e+07	1.88378e+07	1.7016e+07	1.61197e+07	1.04113e+07	1.64202e+07	3.40172e+06	3.55064e+06	4.61463e+06	3.7673e+06	3.32616e+06	3.56432e+06	4.04009	2.01439	4.44195e-06	1	1.4362
Com_12023_pos	3-(4-fluoroanilino)-1-(4-fluorophenyl)pyrrolidine-2,5-dione	C16 H12 F2 N2 O2	302.09	5.366	303.097	Invalid mass	No results	No results					1.92684e+07	2.29348e+07	1.98567e+07	1.85431e+07	1.76745e+07	1.80408e+07	1.82764e+07	1.71175e+07	1.88666e+07	1.79724e+07	1.51115e+07	1.66516e+07	1.11849	0.161551	0.0534998	0.833333	0.569311
Com_12027_pos	Indole-3-pyruvate	C11 H9 N O3	203.057	4.828	204.065	No results	No results	Full match	Organoheterocyclic compounds	Indoles and derivatives	Indolyl carboxylic acids and derivatives	Indolyl carboxylic acids and derivatives	1.04115e+07	1.0897e+07	1.31963e+07	1.18797e+07	1.07695e+07	8.63528e+06	4.46993e+06	1.01795e+07	1.09956e+07	1.11595e+07	1.10962e+07	1.04964e+07	1.12658	0.171952	0.360994	0.583333	0.475726
Com_12041_pos	D-Glucuronic acid	C6 H10 O7	194.043	1.134	195.05	No results	No results	Full match	Nucleosides, nucleotides, and analogues	Pyrimidine nucleotides	Pyrimidine nucleotide sugars	Pyrimidine nucleotide sugars	9.88189e+06	1.02037e+07	9.45828e+06	1.30924e+07	1.34372e+07	1.91234e+07	1.53658e+07	1.62307e+07	1.52995e+07	1.33789e+07	1.50351e+07	1.35971e+07	0.845792	-0.241626	0.135529	0.805556	0.681555
Com_12074_pos	Lithosprmoside	C14 H19 N O8	329.111	2.278	330.118	No results	Full match	Full match					3.25303e+06	3.13743e+06	3.19754e+06	3.11896e+06	3.1466e+06	3.28806e+06	3.28239e+06	2.51003e+07	3.24845e+06	3.04567e+06	3.2723e+06	3.38292e+06	0.463118	-1.11055	0.342282	0.722222	0.666508
Com_121_pos	4-Guanidinobutyric acid	C5 H11 N3 O2	145.085	1.828	146.092	Full match	Full match	Full match	Organic acids and derivatives	Carboxylic acids and derivatives	Amino acids, peptides, and analogues	Gamma amino acids and derivatives	6.75883e+09	6.38159e+09	6.28904e+09	5.91996e+09	5.64154e+09	5.64308e+09	5.14952e+09	5.14203e+09	5.0289e+09	4.71087e+09	4.76555e+09	4.96517e+09	1.2309	0.299711	0.000353078	1	1.39311
Com_12106_pos	4-Hydroxymephenytoin	C12 H14 N2 O3	234.1	2.907	235.107	No results	No results	Full match	Organoheterocyclic compounds	Azolidines	Imidazolidines	Phenylhydantoins	1.57492e+07	1.34413e+07	1.36512e+07	1.43153e+07	1.60777e+07	2.07748e+07	1.49843e+07	1.50554e+07	1.49042e+07	1.36235e+07	1.57761e+07	1.55445e+07	1.04585	0.0646774	0.635267	0.527778	0.356797
Com_12111_pos	2-morpholino-1-phenyl-1-ethanol	C12 H17 N O2	189.115	5.208	190.122	Invalid mass	No results	No results					1.46563e+07	1.52726e+07	1.74476e+07	1.57596e+07	1.31977e+07	1.24437e+07	1.16166e+07	1.42061e+07	1.86811e+07	2.23671e+07	1.69008e+07	1.4118e+07	0.906915	-0.14096	0.472816	0.583333	0.117878
Com_1215_pos	N,5-diphenyl-1,3,4-oxadiazole-2-carboxamide	C15 H11 N3 O2	574.141	7.292	288.078	Invalid mass	No results	No results					2.97373e+08	3.00944e+08	4.4478e+08	5.65079e+08	5.98695e+08	6.23881e+08	2.74466e+08	3.17393e+08	3.19212e+08	3.29071e+08	3.16281e+08	2.97966e+08	1.52651	0.610241	0.0400497	0.75	0.960031
Com_12180_pos	Cimifugin	C16 H18 O6	306.11	0.165	307.117	No results	No results	Full match	Organoheterocyclic compounds	Benzopyrans	1-benzopyrans	Furanochromones	7.57868e+06	9.60096e+06	8.25432e+06	1.22343e+07	1.98658e+07	1.39417e+07	2.7226e+06	3.98656e+06	4.11508e+06	5.9086e+06	6.02738e+06	4.94572e+06	2.5798	1.36726	0.000752265	1	1.37794
Com_12206_pos	N(6)-OH-Me-Adenosine	C11 H15 N5 O5	297.106	2.243	298.114	Full match	No results	Full match	Nucleosides, nucleotides, and analogues	Purine nucleosides	Not available	Purine nucleosides	3.1547e+06	4.65701e+06	4.34672e+06	3.96483e+06	3.12604e+06	3.09605e+06	9.07104e+06	2.4442e+07	8.64992e+06	6.28899e+06	1.42726e+07	7.28518e+06	0.319175	-1.64758	0.00272779	1	1.29368
Com_1221_pos	Dihydrojasmone	C11 H18 O	166.136	6.236	149.132	No results	No results	Full match	Organic oxygen compounds	Organooxygen compounds	Carbonyl compounds	Cyclic ketones	6.75731e+08	6.62024e+08	6.53909e+08	6.0861e+08	5.40811e+08	5.24152e+08	5.30762e+08	5.30682e+08	5.73319e+08	4.84632e+08	4.91316e+08	5.48247e+08	1.16027	0.214458	0.0223565	0.833333	0.851844
Com_12237_pos	Patchouli alcohol	C15 H26 O	222.198	9.883	240.232	No results	No results	Full match	Organic oxygen compounds	Organooxygen compounds	Alcohols and polyols	Tertiary alcohols	1.68531e+07	2.11037e+07	1.36578e+07	1.52321e+07	1.10359e+07	1.15451e+07	1.45298e+07	1.40636e+07	1.20669e+07	1.71549e+06	1.11498e+07	1.09634e+07	1.38672	0.471674	0.215291	0.75	0.407441
Com_12350_pos	Thymine	C5 H6 N2 O2	126.042	1.436	127.05	No results	No results	Full match	Organoheterocyclic compounds	Diazines	Pyrimidines and pyrimidine derivatives	Hydroxypyrimidines	8.21109e+06	5.25499e+06	3.95308e+06	5.58494e+06	7.02527e+06	4.30432e+06	1.96831e+07	1.85829e+07	1.43363e+07	1.14629e+07	1.1727e+07	1.36764e+07	0.383751	-1.38176	7.54373e-05	1	1.22588
Com_12433_pos	Selgin C-hexoside	C22 H22 O12	478.11	4.995	479.118	No results	No results	Full match					5.61299e+06	1.09557e+07	9.83653e+06	1.03359e+07	1.21838e+07	1.17365e+07	1.47385e+07	1.73891e+07	1.53637e+07	1.38715e+07	1.71834e+07	1.45904e+07	0.651316	-0.61857	0.00973756	1	1.18518
Com_12452_pos	Citronellyl acetate	C12 H22 O2	198.162	6.402	199.169	No results	No results	Full match	Lipids and lipid-like molecules	Fatty Acyls	Fatty alcohol esters	Fatty alcohol esters	1.79517e+07	1.17221e+07	1.35199e+07	1.056e+07	1.06516e+07	1.0052e+07	1.1305e+07	1.25336e+07	1.23974e+07	1.19851e+07	1.25955e+07	1.80812e+07	0.943719	-0.0835713	0.567235	0.694444	0.26383
Com_12467_pos	7α-Hydroxytestosterone	C19 H28 O3	304.201	7.699	305.209	Invalid mass	No results	No results	Lipids and lipid-like molecules	Steroids and steroid derivatives	Androstane steroids	Androgens and derivatives	3.7444e+06	5.34303e+06	4.37126e+06	4.87892e+06	2.77458e+06	5.76265e+06	1.80718e+07	1.29768e+07	1.44756e+07	2.09017e+07	1.79977e+07	1.67764e+07	0.265562	-1.91288	4.23297e-06	1	1.13406
Com_1250_pos	Pantothenic acid	C9 H17 N O5	219.111	5.022	220.118	Full match	Full match	Full match	Organic oxygen compounds	Organooxygen compounds	Alcohols and polyols	Secondary alcohols	5.716e+08	5.5077e+08	4.99035e+08	5.25183e+08	4.79504e+08	4.84383e+08	6.67755e+08	6.8048e+08	6.45689e+08	5.72102e+08	6.78138e+08	6.41654e+08	0.800469	-0.321083	0.000215035	1	1.23916
Com_1254_pos	5,8-dihydroxy-10-methyl-5,8,9,10-tetrahydro-2H-oxecin-2-one	C10 H14 O4	180.078	0.598	181.086	Invalid mass	No results	No match					4.15524e+08	4.17644e+08	4.36041e+08	4.48281e+08	4.77585e+08	5.37582e+08	5.76829e+08	5.64967e+08	5.81438e+08	5.31567e+08	5.88476e+08	5.56382e+08	0.803803	-0.315086	0.00164426	0.972222	1.03661
Com_12549_pos	Gamma-Linolenic Acid	C18 H30 O2	278.224	9.757	279.231	No results	No results	Full match	Lipids and lipid-like molecules	Fatty Acyls	Lineolic acids and derivatives	Lineolic acids and derivatives	1.36435e+07	1.69318e+07	1.15142e+07	1.94149e+07	1.34601e+07	1.82416e+07	1.27139e+06	1.04334e+06	1.06172e+06	1.11385e+06	1.12196e+06	1.03109e+06	14.03	3.81044	4.46958e-08	1	1.70325
Com_1257_pos	Olivetol	C11 H16 O2	180.115	6.237	181.122	No results	No results	Full match	Benzenoids	Phenols	Benzenediols	Resorcinols	6.41614e+08	6.30971e+08	6.42866e+08	6.09207e+08	5.64288e+08	5.6722e+08	4.28117e+07	4.62725e+07	4.95898e+07	5.05162e+08	5.29038e+07	5.88227e+07	4.839	2.27471	0.00279243	1	1.6918
Com_12670_pos	7,8-Dihydroxyflavone	C15 H10 O4	508.11	0.537	255.062	No results	Invalid mass	No results	Phenylpropanoids and polyketides	Flavonoids	Flavonoid glycosides	Flavonoid-7-O-glycosides	1.15483e+07	8.76302e+06	1.07528e+07	1.08039e+07	1.36332e+07	1.46459e+07	5.36742e+06	1.19308e+07	7.68016e+06	7.98253e+06	1.08085e+07	1.19672e+07	1.25855	0.331758	0.126002	0.694444	0.834732
Com_12692_pos	Abscisic acid glucose ester	C21 H30 O9	426.188	5.35	427.196	No results	No results	Full match					1.72378e+07	1.66538e+07	1.66352e+07	1.57804e+07	1.33072e+07	1.56336e+07	1.87373e+07	1.67859e+07	1.85147e+07	1.22333e+06	1.63622e+07	1.53086e+07	1.09566	0.131803	0.449511	0.583333	0.51126
Com_12706_pos	3-(6-phenoxy-3-pyridyl)-2-(phenylsulfonyl)acrylonitrile	C20 H14 N2 O3 S	724.161	1.467	363.088	Invalid mass	No results	No results					2.02003e+07	1.13295e+07	1.41827e+07	1.19617e+07	1.02135e+07	1.22138e+07	7.02722e+06	5.6078e+06	3.96687e+06	5.79959e+06	3.34155e+06	3.7009e+06	2.72048	1.44386	8.4466e-05	1	1.63099
Com_12726_pos	6-(7-methyloctyl)-1H,3H,4H,6H-furo[3,4-c]furan-1-one	C15 H24 O3	252.17	6.716	253.178	Invalid mass	No results	No results					9.3015e+06	9.65636e+06	8.5703e+06	6.02466e+06	6.36162e+06	5.5171e+06	1.15589e+07	9.50652e+06	9.86784e+06	1.7213e+07	1.21127e+07	1.09608e+07	0.637907	-0.648582	0.00651227	0.972222	0.875774
Com_1273_pos	Cytidine	C9 H13 N3 O5	243.085	1.708	244.093	Full match	Full match	Full match	Nucleosides, nucleotides, and analogues	Pyrimidine nucleosides	Not available	Pyrimidine nucleosides	6.41461e+08	6.25027e+08	5.78163e+08	5.37964e+08	4.79791e+08	4.5413e+08	6.89307e+07	9.13629e+07	4.82961e+07	4.65509e+07	2.87284e+07	1.07831e+08	8.46702	3.08185	4.7732e-05	1	1.89078
Com_12824_pos	Protocatechuic acid	C7 H6 O4	154.027	5.25	172.06	No results	No results	Full match	Benzenoids	Benzene and substituted derivatives	Benzoic acids and derivatives	Hydroxybenzoic acid derivatives	4.18385e+06	6.03651e+06	5.16274e+06	4.25847e+06	3.85063e+06	3.68368e+06	2.38483e+06	2.43429e+06	2.45989e+06	2.42495e+06	2.18251e+06	2.29866e+06	1.9158	0.937946	0.000285065	1	0.840586
Com_1286_pos	2-Oxoadipic acid	C6 H8 O5	160.037	2.201	161.044	No results	No results	Full match	Organic acids and derivatives	Keto acids and derivatives	Medium-chain keto acids and derivatives	Medium-chain keto acids and derivatives	3.15862e+08	5.10132e+08	4.84615e+08	3.18325e+08	4.89441e+08	5.31248e+08	6.44854e+08	6.71943e+08	6.90044e+08	6.00294e+08	6.23414e+08	6.20471e+08	0.688031	-0.539454	0.00926266	1	1.18701
Com_12899_pos	Phenytoin	C15 H12 N2 O2	274.066	6.618	275.073	Invalid mass	No results	No results					1.15922e+07	9.92108e+06	7.52355e+06	9.66978e+06	1.00826e+07	6.93991e+06	2.09423e+07	1.71332e+07	1.88788e+07	1.7057e+07	1.72642e+07	1.44676e+07	0.527024	-0.924059	9.58085e-05	1	1.10329
Com_12906_pos	2-mercapto-5-methyl-6-propylpyrimidin-4-ol	C8 H12 N2 O S	184.064	5.404	185.071	Invalid mass	No results	No results					1.34676e+07	1.44072e+07	1.47995e+07	1.81379e+07	1.21868e+07	1.30798e+07	1.01462e+07	1.02807e+07	8.18745e+06	5.55473e+06	8.72373e+06	1.00334e+07	1.62639	0.701677	0.00199356	1	0.824884
Com_1292_pos	Trigonelline	C7 H7 N O2	137.048	1.445	138.055	No results	No results	Full match	Alkaloids and derivatives	Not available	Not available	Alkaloids and derivatives	2.16597e+08	2.23412e+08	2.1123e+08	2.14043e+08	2.27436e+08	2.42667e+08	3.19578e+08	3.03097e+08	2.83009e+08	2.66096e+08	2.91614e+08	2.77079e+08	0.767254	-0.382224	2.07898e-05	1	0.473218
Com_12927_pos	Wikstromol	C20 H22 O7	374.135	5.492	375.142	No results	No results	Full match	Lignans, neolignans and related compounds	Furanoid lignans	Tetrahydrofuran lignans	Dibenzylbutyrolactone lignans	1.84712e+07	1.77951e+07	1.67559e+07	1.7622e+07	1.73377e+07	1.57133e+07	1.10953e+07	1.37237e+07	1.36766e+07	1.41642e+07	1.05712e+07	1.19968e+07	1.37842	0.463011	0.00061879	1	1.26799
Com_12929_pos	Chlortetracycline	C22 H23 Cl N2 O8	1000.19	11.369	501.102	Invalid mass	No results	No results	Phenylpropanoids and polyketides	Tetracyclines	Not available	Tetracyclines	1.80337e+06	1.76039e+06	2.06411e+06	2.15798e+06	2.00513e+06	2.00757e+06	5.23554e+06	3.61889e+06	1.69693e+06	1.6496e+06	1.57369e+06	1.54171e+06	0.770323	-0.376465	0.557988	0.666667	0.148631
Com_12957_pos	9-Aminoacridine, monohydrochloride, monohydrate	C13 H10 N2	194.084	5.203	195.091	Full match	No results	No results					1.85259e+07	1.66944e+07	1.79613e+07	1.80207e+07	1.53454e+07	1.55546e+07	1.29283e+07	1.01463e+07	1.17028e+07	9.29911e+06	1.19427e+07	1.0994e+07	1.52362	0.607499	5.58961e-05	1	1.77434
Com_12966_pos	O-p-coumaroyl-O-salicyloyl quinic acid	C23 H22 O10	458.121	5.143	459.128	No results	No results	Full match					1.42728e+07	1.2073e+07	1.65271e+07	1.67642e+07	1.27168e+07	1.24027e+07	1.56816e+07	1.55193e+07	1.83799e+07	1.91171e+07	1.38251e+07	1.85626e+07	0.838465	-0.254177	0.0492939	0.805556	0.990435
Com_1307_pos	Amoxicillin	C16 H19 N3 O5 S	365.108	2.523	366.115	Invalid mass	No results	No results	Organoheterocyclic compounds	Lactams	Beta lactams	Penicillins	5.23889e+08	5.152e+08	5.02197e+08	4.57309e+08	5.59137e+08	5.75306e+08	2.27679e+08	1.30058e+08	1.39225e+08	2.07244e+08	1.80851e+08	2.37249e+08	2.79161	1.4811	6.9417e-05	1	1.65949
Com_1313_pos	N'-Formylkynurenine	C11 H12 N2 O4	236.079	3.191	237.087	No results	No results	Full match	Organic oxygen compounds	Organooxygen compounds	Carbonyl compounds	Alkyl-phenylketones	6.07494e+08	6.11969e+08	6.1515e+08	5.73882e+08	5.46026e+08	5.46888e+08	4.276e+08	4.21948e+08	4.27173e+08	4.39153e+08	3.96052e+08	4.38539e+08	1.37285	0.457175	1.35493e-06	1	1.49985
Com_13130_pos	Agarotetrol	C17 H18 O6	318.109	5.914	319.116	No results	No results	Full match	Organoheterocyclic compounds	Pyrans	Pyranones and derivatives	Pyranones and derivatives	7.28163e+06	8.22848e+06	9.72514e+06	1.13779e+07	1.60569e+07	1.66168e+07	1.24082e+07	1.17558e+07	1.35969e+07	1.3053e+07	1.43091e+07	1.38972e+07	0.876822	-0.189644	0.263073	0.666667	0.277042
Com_13141_pos	Tricin 4'-O-(beta-guaiacylglyceryl) ether	C27 H26 O11	526.146	5.654	527.153	No results	No results	Full match	Lignans, neolignans and related compounds	Lignan glycosides	Not available	Lignan glycosides	1.85377e+07	1.55165e+07	1.60851e+07	1.52861e+07	1.65125e+07	1.51751e+07	1.24448e+07	1.21596e+07	1.2035e+07	1.23071e+07	1.30187e+07	1.45598e+07	1.26904	0.343733	0.000217741	1	0.559152
Com_1316_pos	4-oxododecanedioic acid	C12 H20 O5	266.113	5.707	267.12	Invalid mass	No results	No results					5.576e+08	5.5296e+08	5.38539e+08	5.06203e+08	4.75179e+08	4.78636e+08	4.76489e+08	6.08991e+08	5.22941e+08	4.6273e+08	4.65752e+08	5.80152e+08	0.997454	-0.00367834	0.982727	0.555556	0.155894
Com_1321_pos	(-)-3-(3,4-Dihydroxyphenyl)-2-methylalanine	C10 H13 N O4	211.084	2.914	212.092	No results	No results	Full match					3.75344e+08	3.59367e+08	3.59755e+08	3.70476e+08	4.69017e+08	5.68884e+08	4.29232e+08	4.46835e+08	4.55438e+08	4.81551e+08	2.71449e+08	3.89101e+08	1.01182	0.0169527	0.91373	0.583333	0.302704
Com_1323_pos	D-Phenylalanine	C9 H11 N O2	165.079	5.575	166.086	No results	No results	Full match	Organic acids and derivatives	Carboxylic acids and derivatives	Amino acids, peptides, and analogues	Phenylalanine and derivatives	1.98558e+08	1.89464e+08	1.94686e+08	2.74061e+08	2.20505e+08	3.10257e+08	4.93175e+08	5.15385e+08	4.77999e+08	4.56012e+08	4.77272e+08	4.94006e+08	0.476185	-1.07041	0.000193461	1	1.3736
Com_1325_pos	N-α-L-Acetyl-arginine	C8 H16 N4 O3	199.096	1.758	217.13	Invalid mass	No results	No results	Organic acids and derivatives	Carboxylic acids and derivatives	Amino acids, peptides, and analogues	N-acyl-L-alpha-amino acids	6.17084e+08	6.16494e+08	5.09046e+08	4.79739e+08	4.96372e+08	4.96625e+08	1.53528e+08	1.5588e+08	1.37805e+08	1.08677e+08	1.41104e+08	1.26762e+08	3.90329	1.96469	5.1088e-09	1	1.68721
Com_13255_pos	Fludrocortisone acetate	C23 H31 F O6	422.21	7.528	423.217	Full match	No results	No results	Lipids and lipid-like molecules	Steroids and steroid derivatives	Pregnane steroids	Gluco/mineralocorticoids, progestogins and derivatives	1.33579e+07	1.7965e+07	1.20304e+07	3.75698e+06	1.1304e+07	1.67088e+07	1.76855e+06	1.8633e+06	1.84345e+06	1.81823e+06	1.79717e+06	1.7964e+06	6.9002	2.78664	0.000525571	1	1.67339
Com_13303_pos	Choline bitartrate	C9 H19 N O7	253.116	1.595	254.123	No results	No results	Full match	Organic nitrogen compounds	Organonitrogen compounds	Quaternary ammonium salts	Cholines	6.97838e+06	4.77965e+06	6.90952e+06	6.71318e+06	5.57996e+06	6.34197e+06	6.98603e+06	6.9419e+06	6.60701e+06	7.12319e+06	8.11212e+06	7.5791e+06	0.860512	-0.216732	0.0524706	0.888889	0.502436
Com_13325_pos	α-Aspartylphenylalanine	C13 H16 N2 O5	263.079	5.259	264.086	Invalid mass	Invalid mass	No results	Organic acids and derivatives	Carboxylic acids and derivatives	Amino acids, peptides, and analogues	Peptides	2.47375e+06	5.97336e+06	6.30227e+06	3.78673e+06	5.72081e+06	5.03972e+06	2.3789e+06	4.697e+06	4.59155e+06	3.7415e+06	4.19159e+06	5.12161e+06	1.18504	0.244931	0.436223	0.722222	0.246626
Com_13367_pos	3-ethyl-4-hydroxy-1-methyl-1,2-dihydroquinolin-2-one	C12 H13 N O2	203.094	5.339	204.102	Full match	No results	Full match					5.80443e+06	1.77505e+07	6.25271e+06	6.5054e+06	7.21831e+06	6.20559e+06	5.98124e+06	4.97319e+06	4.92924e+06	5.26266e+06	4.13893e+06	5.7263e+06	1.60382	0.681511	0.0762015	0.972222	1.05303
Com_134_pos	Oleoyl ethylamide	C20 H39 N O	309.303	10.78	332.292	Full match	No results	No results	Lipids and lipid-like molecules	Fatty Acyls	Fatty amides	N-acyl amines	6.06574e+09	5.17034e+09	4.44248e+09	3.928e+09	3.08174e+09	2.69203e+09	3.48998e+09	2.86934e+09	2.84092e+09	1.05411e+09	3.00196e+09	2.3007e+09	1.63144	0.706145	0.0410612	0.861111	0.56148
Com_13438_pos	Vitexin-2-O-rhaMnoside	C27 H30 O14	578.164	5.155	561.16	No results	No results	Full match	Phenylpropanoids and polyketides	Flavonoids	Flavonoid glycosides	Flavonoid 8-C-glycosides	1.36327e+07	1.38607e+07	1.49484e+07	1.20386e+07	1.50391e+07	1.08568e+07	1.55893e+07	1.5743e+07	1.64205e+07	1.73734e+07	1.49511e+07	1.55894e+07	0.840171	-0.251246	0.0167293	0.972222	1.19253
Com_13470_pos	2,6-Diaminooimelic Acid	C7 H14 N2 O4	190.095	1.189	191.102	No results	No results	Full match	Organic acids and derivatives	Hydroxy acids and derivatives	Alpha hydroxy acids and derivatives	Alpha hydroxy acids and derivatives	1.79315e+06	1.32077e+06	1.53251e+06	1.56456e+06	1.21298e+06	1.05404e+06	1.36411e+07	1.33931e+07	1.89121e+07	1.65526e+07	7.47046e+06	7.19956e+06	0.109863	-3.18622	6.16578e-06	1	1.74523
Com_13475_pos	2-Hydroxy-2-methylbutanoic acid	C5 H10 O3	118.063	0.193	237.133	No results	No results	Full match	Lipids and lipid-like molecules	Fatty Acyls	Fatty acids and conjugates	Hydroxy fatty acids	915855	1.11821e+06	1.01699e+06	295684	975637	1.57331e+06	1.67821e+06	1.92356e+07	1.3151e+06	1.049e+06	2.29596e+06	1.30062e+06	0.219379	-2.18851	0.0986701	0.888889	1.03699
Com_13480_pos	Ginkgolide C	C20 H24 O11	440.13	5.078	441.137	No results	No results	Full match	Lipids and lipid-like molecules	Prenol lipids	Terpene lactones	Ginkgolides and bilobalides	1.36554e+07	1.29534e+07	9.16606e+06	1.05776e+07	6.97432e+06	7.70763e+06	7.06297e+06	6.77823e+06	7.50159e+06	1.09188e+07	7.55992e+06	6.98879e+06	1.30387	0.382796	0.094964	0.777778	0.537728
Com_135_pos	5-(hydroxymethyl)-4-methoxy-2,5-dihydrofuran-2-one	C6 H8 O4	144.042	0.269	145.049	Full match	No results	No results					3.85963e+09	3.95635e+09	3.31366e+09	2.69297e+09	5.38108e+09	3.04671e+09	2.13763e+09	2.27233e+09	8.85969e+08	2.07694e+09	1.59407e+09	3.12702e+09	1.8398	0.879545	0.0118591	0.944444	1.24171
Com_13502_pos	1-Methyladenosine	C11 H15 N5 O4	259.129	4.679	260.137	Invalid mass	Invalid mass	No results	Nucleosides, nucleotides, and analogues	Purine nucleosides	Not available	Purine nucleosides	1.7328e+07	1.50879e+07	1.47303e+07	1.3641e+07	1.0723e+07	1.0754e+07	1.24393e+07	1.10661e+07	8.03752e+06	6.62112e+06	4.51947e+06	4.28844e+06	1.75135	0.808464	0.0164454	0.888889	1.28653
Com_1356_pos	4-(Diethylamino)salicylaldehyde	C11 H15 N O2	193.11	5.717	194.117	Full match	No results	No results					3.51841e+07	3.5265e+07	3.83456e+07	3.51241e+07	4.12975e+07	4.15988e+07	4.4384e+08	4.51586e+08	5.17527e+08	4.42161e+08	5.77033e+08	6.144e+08	0.0744499	-3.74759	3.11925e-10	1	1.72763
Com_13564_pos	Dihydrothymine	C5 H8 N2 O2	128.058	5.734	279.107	No results	No results	Full match	Organoheterocyclic compounds	Diazines	Pyrimidines and pyrimidine derivatives	Hydropyrimidines	4.63023e+06	4.35551e+06	4.24271e+06	6.1913e+06	5.58676e+06	5.72568e+06	5.11317e+06	5.1727e+06	3.52662e+06	3.75179e+06	3.50261e+06	1.73979e+07	0.79897	-0.323787	0.887123	0.666667	0.10032
Com_13582_pos	2-[(1-benzothiophen-3-ylmethyl)amino]-1-phenylethan-1-ol	C17 H17 N O S	133.038	5.339	134.045	Invalid mass	No results	No results					1.17244e+07	1.49459e+07	1.37825e+07	1.49803e+07	1.38401e+07	1.39502e+07	1.55359e+07	1.2783e+07	1.58579e+07	1.44925e+07	1.51334e+07	1.6266e+07	0.923999	-0.114036	0.150163	0.805556	0.486918
Com_13586_pos	Combretastatin A4	C18 H20 O5	316.131	5.237	317.138	No results	No results	Full match	Phenylpropanoids and polyketides	Stilbenes	Not available	Stilbenes	1.56566e+07	1.69837e+07	1.46982e+07	1.36495e+07	1.1905e+07	1.16203e+07	1.46179e+07	1.28286e+07	1.43025e+07	1.2228e+07	1.35747e+07	1.22944e+07	1.05845	0.0819557	0.492672	0.611111	0.401507
Com_1361_pos	Muramic acid	C9 H17 N O7	251.1	1.505	252.107	Full match	Full match	Full match	Organic oxygen compounds	Organooxygen compounds	Carbohydrates and carbohydrate conjugates	Sugar acids and derivatives	5.54488e+08	4.43285e+08	4.14872e+08	4.09271e+08	4.70147e+08	4.05403e+08	4.67179e+08	4.48502e+08	4.80854e+08	4.46322e+08	4.74523e+08	4.68108e+08	0.9684	-0.0463246	0.482527	0.722222	0.136988
Com_13623_pos	Psoralidin	C20 H16 O5	336.099	1.871	337.106	No results	No results	Full match	Phenylpropanoids and polyketides	Isoflavonoids	Coumestans	Coumestans	1.35242e+07	1.17097e+07	1.16801e+07	9.80929e+06	1.04056e+07	8.38137e+06	1.2123e+07	1.50005e+07	1.20411e+07	1.48006e+07	9.55069e+06	8.35958e+06	0.911442	-0.133777	0.501707	0.638889	0.198274
Com_13646_pos	Nicotianamine	C12 H21 N3 O6	303.143	1.192	304.15	No results	No results	Full match	Organic acids and derivatives	Carboxylic acids and derivatives	Amino acids, peptides, and analogues	L-alpha-amino acids	1.46414e+07	1.37651e+07	1.65832e+07	1.37109e+07	1.33238e+07	1.33465e+07	9.68054e+06	9.50118e+06	8.96116e+06	8.61761e+06	9.04899e+06	1.02391e+07	1.52316	0.607065	3.3926e-06	1	1.82148
Com_13663_pos	Lupulin A	C30 H46 O11	582.301	7.232	583.309	No results	No results	Full match	Organic acids and derivatives	Carboxylic acids and derivatives	Tricarboxylic acids and derivatives	Tricarboxylic acids and derivatives	1.96303e+06	1.89352e+06	2.14334e+06	2.22076e+06	2.25587e+06	2.39894e+06	1.80256e+07	1.37797e+07	1.97416e+06	1.9216e+06	1.90826e+06	1.8897e+06	0.325969	-1.61719	0.239394	0.555556	0.7943
Com_13681_pos	Denin	C33 H56 O14	676.364	5.741	677.371	No results	No results	Full match	Lipids and lipid-like molecules	Steroids and steroid derivatives	Steroidal glycosides	Steroidal glycosides	1.3158e+07	1.35165e+07	1.39291e+07	1.14248e+07	1.19713e+07	1.53389e+07	1.27757e+07	9.73055e+06	8.76631e+06	6.80597e+06	1.25638e+07	1.01046e+07	1.30605	0.38521	0.0309468	0.888889	1.20041
Com_1373_pos	Linustatin	C16 H27 N O11	207.058	1.881	432.15	Invalid mass	No results	No results	Organic oxygen compounds	Organooxygen compounds	Carbohydrates and carbohydrate conjugates	Cyanogenic glycosides	5.06598e+08	4.89092e+08	5.80906e+08	5.52567e+08	4.48731e+08	4.66222e+08	2.44702e+08	2.48375e+08	2.23906e+08	2.18589e+08	2.23186e+08	2.35575e+08	2.18321	1.12645	2.43477e-07	1	2.06336
Com_13742_pos	Benzamidine	C7 H8 N2	120.069	2.993	121.076	No results	No results	Full match	Benzenoids	Benzene and substituted derivatives	Not available	Benzene and substituted derivatives	1.28978e+07	1.4035e+07	9.17203e+06	1.52021e+07	1.43237e+07	1.37584e+07	1.54845e+06	1.59056e+06	8.88222e+06	3.74062e+06	6.49824e+06	9.60454e+06	2.49145	1.31698	0.0180053	0.972222	1.35183
Com_13762_pos	Securinine	C13 H15 N O2	217.11	3.686	218.117	No results	No results	Full match	Organoheterocyclic compounds	Indolizidines	Not available	Indolizidines	1.60088e+07	1.53912e+07	1.53378e+07	1.53728e+07	1.38376e+07	1.35622e+07	1.36799e+07	1.06292e+07	1.36314e+07	1.22505e+07	9.86464e+06	1.22481e+07	1.23798	0.307986	0.00775046	0.944444	0.482191
Com_13823_pos	Rhoifolin	C27 H30 O14	616.112	10.994	617.119	Invalid mass	No results	No results	Phenylpropanoids and polyketides	Flavonoids	Flavonoid glycosides	Flavonoid-7-O-glycosides	1.43632e+06	1.00943e+07	9.51044e+06	1.40236e+07	1.84205e+06	8.84701e+06	1.74961e+07	1.09017e+07	1.53461e+06	1.53671e+06	8.34599e+06	9.29222e+06	0.931708	-0.10205	0.977475	0.5	0.0405324
Com_13841_pos	9-Hydroxy-(10E,12Z,15Z)-Octadecatrienoic Acid	C18 H30 O3	294.219	9.175	277.216	No results	No results	Full match					4.47859e+06	1.621e+07	1.25196e+07	8.02627e+06	8.45099e+06	9.65208e+06	1.02089e+06	1.84045e+06	2.43331e+06	1.13441e+06	2.21009e+06	2.04789e+06	5.55228	2.47308	3.24849e-05	1	1.43998
Com_13850_pos	Flavokawain A	C18 H18 O5	314.116	5.455	315.123	No results	No results	Full match	Phenylpropanoids and polyketides	Linear 1,3-diarylpropanoids	Chalcones and dihydrochalcones	2'-Hydroxychalcones	5.27086e+06	4.57291e+06	5.54905e+06	4.5e+06	6.12808e+06	6.82656e+06	7.88326e+06	8.43142e+06	8.30315e+06	7.76366e+06	3.13953e+06	1.64963e+07	0.631472	-0.663208	0.160125	0.833333	0.727089
Com_13876_pos	Arachidonic acid	C20 H32 O2	321.264	7.812	322.271	Invalid mass	No results	No results	Lipids and lipid-like molecules	Fatty Acyls	Fatty acids and conjugates	Long-chain fatty acids	1.22319e+07	1.613e+07	9.71514e+06	1.02073e+07	1.05593e+07	8.14654e+06	4.15477e+06	4.51857e+06	4.69743e+06	2.93434e+06	4.40332e+06	1.91024e+06	2.96172	1.56643	0.000148614	1	1.15422
Com_1391_pos	Radicinin	C12 H12 O5	236.068	0.597	237.075	Full match	No results	No results	Organic oxygen compounds	Organooxygen compounds	Carbonyl compounds	Aryl alkyl ketones	4.27374e+08	4.43658e+08	4.26844e+08	4.73086e+08	4.74692e+08	5.19599e+08	5.03541e+08	5.0384e+08	5.38988e+08	4.88806e+08	5.34801e+08	5.08037e+08	0.898389	-0.154588	0.0154037	0.888889	0.828723
Com_13960_pos	Cinnamaldehyde	C9 H8 O	132.057	2.686	150.091	No results	No results	Full match	Phenylpropanoids and polyketides	Cinnamaldehydes	Not available	Cinnamaldehydes	1.17681e+07	1.18248e+07	1.29378e+07	1.33402e+07	1.42527e+07	1.42149e+07	1.52931e+07	1.24797e+07	1.27987e+07	1.34688e+07	1.43797e+07	1.11074e+07	0.985049	-0.0217322	0.828534	0.444444	0.232856
Com_1398_pos	Υ-Glutamylcysteine	C8 H14 N2 O5 S	250.062	1.987	251.069	Full match	Full match	Full match	Organic acids and derivatives	Carboxylic acids and derivatives	Amino acids, peptides, and analogues	N-acyl-alpha amino acids	4.72519e+08	4.79614e+08	5.70595e+08	4.9006e+08	4.16135e+08	4.13618e+08	3.03674e+07	3.11817e+07	3.10583e+07	3.11971e+06	2.67413e+07	3.01907e+07	18.6202	4.2188	0.000365861	1	1.60124
Com_14_pos	Proline	C5 H9 N O2	115.063	1.454	116.071	Full match	No results	Full match	Organic acids and derivatives	Carboxylic acids and derivatives	Amino acids, peptides, and analogues	Proline and derivatives	3.90386e+10	3.68998e+10	3.32246e+10	3.0722e+10	3.25329e+10	3.13616e+10	4.46525e+10	4.44873e+10	4.32961e+10	3.8679e+10	4.10704e+10	3.95123e+10	0.80962	-0.304683	0.00141286	0.972222	0.822044
Com_1402_pos	(2R)-2-[(2R,5S)-5-[(2S)-2-hydroxybutyl]oxolan-2-yl]propanoic acid	C11 H20 O4	198.125	6.214	221.114	Invalid mass	No results	No results					5.77321e+08	5.72408e+08	5.17362e+08	4.53613e+08	3.92186e+08	4.20051e+08	1.45049e+07	1.44623e+07	1.74884e+07	3.37489e+08	1.16306e+07	2.20993e+07	7.02207	2.8119	0.00230871	1	1.70526
Com_14047_pos	Nortanshinone	C17 H12 O4	280.073	2.8	281.08	No results	No results	Full match	Lipids and lipid-like molecules	Prenol lipids	Diterpenoids	Tanshinones, isotanshinones, and derivatives	9.1212e+06	8.75931e+06	1.54897e+07	1.16968e+07	6.87513e+06	1.08531e+07	7.32967e+06	2.89188e+06	8.66106e+06	7.53859e+06	8.42872e+06	8.16552e+06	1.45983	0.545803	0.0822542	0.861111	0.549116
Com_1405_pos	5-Phenyl-2,4-pentadienoic acid	C11 H10 O2	174.068	5.329	175.075	No results	No results	Full match	Benzenoids	Phenol esters	Not available	Phenol esters	3.0424e+08	3.05604e+08	3.36402e+08	3.85808e+08	4.27604e+08	4.72204e+08	4.14842e+08	4.36579e+08	4.30884e+08	4.87932e+08	4.361e+08	4.27514e+08	0.847377	-0.238925	0.0621649	0.805556	0.953081
Com_14053_pos	10-methoxy-4H-benzo[4,5]cyclohepta[b]thiophen-4-one	C14 H10 O2 S	242.04	1.51	243.047	Full match	No results	No results					1.80065e+06	1.74261e+06	1.7522e+06	1.70182e+06	1.56957e+06	1.96697e+06	1.92837e+06	1.89072e+06	1.84452e+06	1.13938e+07	1.75986e+06	1.8539e+06	0.509589	-0.972593	0.289408	0.833333	0.462259
Com_14054_pos	ethyl 1-(3-nitro-2-thienyl)piperidine-4-carboxylate	C12 H16 N2 O4 S	133.038	1.203	134.045	Invalid mass	No results	No match					8.42828e+06	7.99059e+06	7.80789e+06	7.18751e+06	6.87525e+06	5.5727e+06	1.08204e+07	1.05126e+07	8.87219e+06	9.29891e+06	8.73896e+06	1.1928e+07	0.728959	-0.45609	0.00254554	1	0.466529
Com_14073_pos	3-hydroxy-2-octylpentanedioic acid	C13 H24 O5	242.151	6.217	243.159	Invalid mass	No results	No results					1.50793e+07	1.20035e+07	1.33561e+07	1.19083e+07	1.08537e+07	8.66724e+06	1.33544e+07	1.23087e+07	1.69944e+07	1.33227e+07	1.57553e+07	1.18374e+07	0.859946	-0.217682	0.136605	0.722222	0.773348
Com_14074_pos	Lysopa 18:0	C21 H43 O7 P	438.274	5.746	439.281	No results	No results	Full match	Lipids and lipid-like molecules	Glycerophospholipids	Glycerophosphates	Monoalkylglycerophosphates	1.18897e+07	1.35227e+07	1.11852e+07	1.40426e+07	1.39956e+07	1.42033e+07	1.65878e+06	1.68585e+06	1.82906e+06	1.94584e+06	1.70902e+06	1.78006e+06	7.43162	2.89368	9.19169e-11	1	1.67312
Com_1409_pos	Acipimox	C6 H6 N2 O3	154.035	1.231	177.025	Invalid mass	No results	No results					5.70087e+08	5.61331e+08	5.36924e+08	5.35428e+08	4.74079e+08	4.72828e+08	4.88905e+08	4.73378e+08	4.60946e+08	4.1826e+08	4.5874e+08	4.70371e+08	1.13718	0.185465	0.011731	0.916667	1.16971
Com_14098_pos	IBA	C12 H13 N O2	203.094	4.97	204.102	No results	No results	Full match	Organoheterocyclic compounds	Indoles and derivatives	Indoles	3-alkylindoles	9.71157e+06	1.04683e+07	9.72737e+06	6.98678e+06	1.05897e+07	9.9173e+06	5.92742e+06	6.72099e+06	5.59071e+06	5.22189e+06	7.93196e+06	4.65181e+06	1.59249	0.671286	0.000892864	0.972222	1.35045
Com_14125_pos	8-O-acetyl shanzhiside methyl ester	C19 H28 O12	448.156	5.387	449.163	No results	No results	Full match					8.57787e+06	8.4044e+06	1.42038e+07	9.9918e+06	8.05937e+06	8.72726e+06	1.16115e+07	1.03004e+07	1.68742e+07	1.22418e+07	1.10074e+07	1.1442e+07	0.788876	-0.34213	0.0548464	0.861111	1.07124
Com_14202_pos	(-)-alpha-Pinene	C10 H16	136.125	5.79	137.133	No results	No results	Full match	Lipids and lipid-like molecules	Prenol lipids	Monoterpenoids	Bicyclic monoterpenoids	1.5285e+07	1.41892e+07	1.50982e+07	1.19852e+07	1.17885e+07	1.15344e+07	1.14861e+07	1.10226e+07	1.43305e+07	1.4623e+07	1.14513e+07	1.07559e+07	1.08431	0.116777	0.313111	0.777778	0.42055
Com_14239_pos	Ruscogenin	C27 H42 O4	430.308	6.114	431.315	No results	No results	Full match	Lipids and lipid-like molecules	Prenol lipids	Triterpenoids	Triterpenoids	1.41899e+07	1.51806e+07	1.46467e+07	1.31512e+07	1.29773e+07	1.23139e+07	1.05761e+07	9.98627e+06	9.55798e+06	9.89051e+06	1.14742e+07	1.17677e+07	1.30365	0.382559	0.00023841	1	0.727454
Com_14294_pos	RLK	C18 H37 N7 O4	375.298	7.651	398.287	Invalid mass	No results	No results					1.50636e+07	1.44167e+07	1.46997e+07	1.28408e+07	1.3212e+07	1.33652e+07	3.32751e+06	2.52761e+06	3.17028e+06	2.46069e+06	5.33767e+06	6.46493e+06	3.58964	1.84384	0.000344847	1	1.91024
Com_14362_pos	Cortisone	C21 H28 O5	1440.77	5.53	721.391	Invalid mass	No results	No results	Lipids and lipid-like molecules	Steroids and steroid derivatives	Hydroxysteroids	21-hydroxysteroids	6.14879e+06	4.41334e+06	3.20548e+06	5.68233e+06	5.7916e+06	4.27231e+06	1.32433e+06	1.28856e+06	1.31699e+06	1.22283e+06	1.29917e+06	1.32939e+06	3.79294	1.92332	4.1891e-05	1	1.13723
Com_14405_pos	Coumarin 151	C10 H6 F3 N O2	229.036	11.889	230.043	No results	No results	Full match	Phenylpropanoids and polyketides	Coumarins and derivatives	Not available	Coumarins and derivatives	7.42672e+06	7.89742e+06	9.85682e+06	1.3808e+07	6.87206e+06	1.19607e+07	6.78048e+06	6.90724e+06	9.9718e+06	7.66758e+06	6.92123e+06	8.69542e+06	1.23172	0.300679	0.194335	0.694444	0.429451
Com_14434_pos	5-O-Caffeoylshikimic acid	C16 H16 O8	336.084	5.416	337.091	No results	No results	Full match	Phenylpropanoids and polyketides	Cinnamic acids and derivatives	Hydroxycinnamic acids and derivatives	Coumaric acids and derivatives	1.14114e+07	1.26302e+07	1.35233e+07	1.07826e+07	1.18255e+07	1.32919e+07	1.42227e+07	1.36281e+07	1.3811e+07	1.22697e+07	1.51882e+07	1.18648e+07	0.907148	-0.14059	0.0940098	0.833333	0.677903
Com_14533_pos	N8-Acetylspermidine	C9 H21 N3 O	187.168	1.41	188.176	No results	No results	Full match	Organic acids and derivatives	Carboximidic acids and derivatives	Carboximidic acids	Carboximidic acids	8.30185e+06	9.70641e+06	7.73983e+06	1.05901e+07	9.61531e+06	9.57602e+06	5.59668e+06	6.76226e+06	7.05467e+06	9.94348e+06	4.8161e+06	8.744e+06	1.29388	0.371699	0.0516933	0.805556	0.497326
Com_146_pos	5-hydroxy-4-methoxy-5,6-dihydro-2H-pyran-2-one	C6 H8 O4	144.042	0.095	145.049	Full match	No results	No results					2.15017e+09	3.06898e+09	5.47266e+09	3.13494e+09	4.19675e+09	2.1978e+09	6.77652e+08	1.18868e+09	1.60409e+09	9.06154e+08	1.59407e+09	1.19825e+09	2.8207	1.49605	0.000488306	1	1.5595
Com_14615_pos	(2E,4E)-N-(2-methylpropyl)dodeca-2,4-dienamide	C16 H29 N O	251.225	6.939	252.232	Full match	No results	No results					1.19766e+06	1.25252e+06	1.20843e+06	1.28112e+06	1.2933e+06	1.3289e+06	1.04228e+07	8.15532e+06	7.45142e+06	7.44473e+06	1.46623e+07	1.45649e+07	0.120602	-3.05167	1.41267e-05	1	1.70069
Com_14683_pos	Androsin	C15 H20 O8	328.117	5.549	329.124	No results	No results	Full match	Lipids and lipid-like molecules	Steroids and steroid derivatives	Androstane steroids	Androgens and derivatives	1.08395e+07	8.76888e+06	1.05247e+07	1.0409e+07	1.26016e+07	1.00902e+07	1.04222e+07	9.94213e+06	1.063e+07	9.87026e+06	8.00411e+06	8.99792e+06	1.09275	0.127965	0.204733	0.722222	0.568013
Com_14689_pos	(+/-)5(6)-EET	C20 H32 O3	337.261	5.975	338.268	Invalid mass	No results	No results	Lipids and lipid-like molecules	Fatty Acyls	Fatty acids and conjugates	Epoxy fatty acids	1.40713e+07	1.02648e+07	1.22117e+07	9.9629e+06	9.72905e+06	1.00319e+07	8.74942e+06	9.92963e+06	9.18839e+06	8.03405e+06	1.04111e+07	1.03817e+07	1.16893	0.225191	0.0710815	0.75	0.419185
Com_14737_pos	Sweroside	C16 H22 O9	358.126	5.366	359.134	No results	No results	Full match	Organic oxygen compounds	Organooxygen compounds	Carbohydrates and carbohydrate conjugates	O-glycosyl compounds	2.16061e+06	4.10182e+06	2.51165e+06	1.74707e+06	3.51844e+06	2.92375e+06	1.50276e+07	5.09538e+06	1.41903e+07	9.9765e+06	7.51845e+06	1.05466e+07	0.272045	-1.87808	0.000148786	1	1.04687
Com_14742_pos	Vitamin B1	C12 H17 Cl N4 O S	300.082	1.203	301.089	No results	No results	Full match	Organoheterocyclic compounds	Diazines	Pyrimidines and pyrimidine derivatives	Thiamines	6.30878e+06	6.98039e+06	6.07063e+06	7.93465e+06	9.30934e+06	8.70292e+06	9.04653e+06	9.48871e+06	9.56199e+06	9.27936e+06	1.14757e+07	8.94896e+06	0.783836	-0.351376	0.0146924	0.916667	0.545494
Com_1480_pos	Obscurolide A1	C15 H17 N O5	313.095	5.108	331.128	Invalid mass	No results	No results	Benzenoids	Benzene and substituted derivatives	Benzoic acids and derivatives	Aminobenzoic acids	5.21286e+08	5.21751e+08	4.74387e+08	4.78997e+08	4.40208e+08	4.87089e+08	4.574e+08	3.44736e+08	4.24232e+08	3.57588e+08	3.40909e+08	3.64574e+08	1.27705	0.352811	0.00240249	0.972222	1.11624
Com_14849_pos	Vinblastine	C46 H58 N4 O9	810.42	5.49	406.217	No results	No results	Full match	Alkaloids and derivatives	Vinca alkaloids	Not available	Vinca alkaloids	4.6256e+06	4.01881e+06	2.44308e+06	2.74779e+06	1.93009e+06	2.91456e+06	1.6193e+06	1.6732e+06	1.62707e+06	1.57983e+06	1.66465e+06	1.68221e+06	1.89716	0.92384	0.00604562	1	0.542563
Com_1485_pos	5-Methylcytosine	C5 H7 N3 O	125.059	2.14	126.066	No results	No results	Full match	Organoheterocyclic compounds	Diazines	Pyrimidines and pyrimidine derivatives	Hydroxypyrimidines	4.08679e+08	3.90502e+08	3.86803e+08	6.60341e+07	3.7124e+08	3.83712e+08	3.83064e+08	3.83267e+08	3.80857e+08	3.3513e+08	3.60755e+08	3.50862e+08	0.914781	-0.128501	0.464061	0.75	0.341465
Com_1494_pos	(2E)-3-(3,4-dimethoxyphenyl)prop-2-enoic acid	C11 H12 O4	190.063	0.618	191.07	Invalid mass	No match	No match					3.27039e+08	3.322e+08	2.96189e+08	3.39739e+08	3.65432e+08	4.92739e+08	4.27191e+08	4.22854e+08	4.59573e+08	4.24489e+08	4.71272e+08	4.49064e+08	0.81122	-0.301835	0.0257933	0.833333	0.960866
Com_1497_pos	Benzamide	C7 H7 N O	139.063	1.944	140.07	Invalid mass	No results	No results	Benzenoids	Benzene and substituted derivatives	Benzoic acids and derivatives	Benzamides	3.9317e+08	4.01674e+08	3.81319e+08	3.97129e+08	4.28142e+08	4.60258e+08	4.63513e+08	4.49707e+08	4.3762e+08	4.07858e+08	4.24535e+08	4.2927e+08	0.942273	-0.0857829	0.105801	0.805556	0.711362
Com_14980_pos	2-{[methyl(2,3,4,5,6-pentahydroxyhexyl)amino]methylidene}malononitrile	C11 H17 N3 O5	271.117	2.712	272.124	Full match	No results	No results					1.05219e+07	9.23681e+06	9.00893e+06	8.00497e+06	6.5395e+06	5.66e+06	1.436e+07	1.32131e+07	1.44574e+07	1.16477e+07	1.03866e+07	1.33581e+07	0.632528	-0.660799	0.00255721	0.972222	1.18226
Com_15004_pos	4-Nitrophenyl 2-acetamido-2-deoxy-α-D-glucopyranoside	C14 H18 N2 O8	325.083	5.048	308.08	Invalid mass	No results	No results	Organic oxygen compounds	Organooxygen compounds	Carbohydrates and carbohydrate conjugates	N-acyl-alpha-hexosamines	1.07753e+07	1.2396e+07	1.23933e+07	8.85166e+06	8.51635e+06	1.22238e+07	1.79517e+06	1.96719e+06	1.82295e+06	1.84936e+06	1.72891e+06	1.95535e+06	5.85996	2.55089	4.74303e-07	1	1.85289
Com_15005_pos	Demethylzeylasteral	C29 H36 O6	480.253	5.762	481.261	No results	No results	Full match	Benzenoids	Phenanthrenes and derivatives	Not available	Phenanthrenes and derivatives	1.2542e+07	9.87601e+06	1.31154e+07	1.06116e+07	1.10554e+07	1.03781e+07	3.07299e+06	3.55168e+06	1.359e+06	1.33065e+06	3.84344e+06	4.85062e+06	3.75262	1.9079	0.00118819	1	1.62126
Com_15044_pos	Oxohongdenafil	C25 H32 N6 O4	458.273	5.334	459.28	Invalid mass	No results	No results	Organic oxygen compounds	Organooxygen compounds	Carbonyl compounds	Alkyl-phenylketones	6.78763e+06	7.16647e+06	7.44147e+06	5.10058e+06	6.95254e+06	5.63518e+06	1.42205e+07	1.38748e+07	3.57411e+06	2.81348e+06	3.18514e+06	5.57001e+06	0.903922	-0.145731	0.709136	0.638889	0.251218
Com_1508_pos	5-Methoxysalicylic acid	C8 H8 O4	168.042	11.963	169.05	Full match	No results	Full match	Benzenoids	Benzene and substituted derivatives	Benzoic acids and derivatives	M-methoxybenzoic acids and derivatives	2.16531e+08	2.30838e+08	2.7721e+08	4.23357e+08	4.64892e+08	4.87445e+08	1.96937e+08	2.19167e+08	2.02158e+08	2.57524e+08	2.38256e+08	1.20719e+08	1.70095	0.766344	0.0230022	0.861111	1.16756
Com_1509_pos	3-Methoxybenzaldehyde	C8 H8 O2	136.052	11.981	137.06	Full match	Full match	Full match	Benzenoids	Benzene and substituted derivatives	Benzoyl derivatives	Benzoyl derivatives	2.27086e+08	2.33912e+08	3.11545e+08	3.6816e+08	3.75844e+08	4.0236e+08	2.91906e+08	3.07249e+08	3.04441e+08	3.09166e+08	3.06603e+08	1.9318e+08	1.1205	0.164143	0.442465	0.722222	0.508929
Com_15142_pos	1,4-dihydro-1-Methyl-4-oxo-3-pyridinecarboxamide	C7 H8 N2 O2	152.058	2.173	153.066	No results	No results	Full match					8.9491e+06	9.43444e+06	9.54717e+06	9.70609e+06	1.04174e+07	1.18541e+07	1.15888e+07	9.9899e+06	1.11486e+07	9.10755e+06	1.12138e+07	8.84416e+06	0.967937	-0.0470149	0.625382	0.555556	0.28124
Com_1515_pos	Isoferulic acid	C10 H10 O4	211.084	5.556	195.065	Invalid mass	Invalid mass	No match	Phenylpropanoids and polyketides	Cinnamic acids and derivatives	Hydroxycinnamic acids and derivatives	Hydroxycinnamic acids	2.71854e+08	2.80566e+08	3.01013e+08	3.26813e+08	3.76885e+08	4.06224e+08	3.85272e+08	5.08919e+08	4.96141e+08	4.81268e+08	1.13331e+08	4.8965e+08	0.793409	-0.333863	0.606176	0.805556	0.267806
Com_1523_pos	Homoveratrumic acid	C10 H12 O4	196.073	7.258	197.08	No results	No results	Full match	Benzenoids	Benzene and substituted derivatives	Methoxybenzenes	Dimethoxybenzenes	2.49089e+08	2.59527e+08	2.99423e+08	3.44167e+08	3.67164e+08	4.12466e+08	3.53824e+08	3.75795e+08	3.68266e+08	3.73044e+08	3.83136e+08	3.58512e+08	0.873116	-0.195755	0.12205	0.777778	0.82095
Com_15244_pos	O-Phospho-L-Tyrosine	C9 H12 N O6 P	261.04	1.148	262.047	No results	No results	Full match	Organic acids and derivatives	Carboxylic acids and derivatives	Amino acids, peptides, and analogues	Phenylalanine and derivatives	2.10876e+06	3.17269e+06	2.3481e+06	2.24991e+06	2.27849e+06	2.22159e+06	2.13763e+06	2.15322e+06	2.04377e+06	2.02521e+06	1.96097e+06	2.00044e+06	1.16705	0.222873	0.0590447	0.944444	0.304677
Com_15313_pos	Taurodeoxycholic acid	C26 H45 N O6 S	499.29	6.354	500.297	Invalid mass	No results	No results	Lipids and lipid-like molecules	Steroids and steroid derivatives	Bile acids, alcohols and derivatives	Taurinated bile acids and derivatives	2.68656e+06	2.68416e+06	2.52885e+06	2.63737e+06	2.63978e+06	2.60173e+06	2.42926e+06	2.42077e+06	2.47445e+06	1.64578e+06	2.32466e+06	2.50876e+06	1.14306	0.192903	0.081361	1	0.198174
Com_1537_pos	p-Coumaric acid ethyl ester	C11 H12 O3	192.078	0.595	193.086	No results	No results	Full match	Phenylpropanoids and polyketides	Cinnamic acids and derivatives	Cinnamic acid esters	Cinnamic acid esters	3.50991e+08	3.65941e+08	3.6261e+08	3.74229e+08	4.43526e+08	4.15166e+08	4.55963e+08	4.37861e+08	4.56038e+08	4.27738e+08	4.55463e+08	4.1796e+08	0.872291	-0.197119	0.0111145	0.916667	0.801257
Com_1541_pos	1-Deoxynojirimycin	C6 H13 N O4	163.085	1.457	164.092	No results	No results	Full match	Organoheterocyclic compounds	Piperidines	Not available	Piperidines	4.08755e+08	4.07476e+08	4.15037e+08	4.11207e+08	4.41251e+08	4.70424e+08	4.04369e+08	3.82701e+08	3.87304e+08	3.59685e+08	3.92802e+08	4.03682e+08	1.09595	0.132178	0.0125125	1	0.968875
Com_1544_pos	1-(4-hydroxyphenyl)propane-1,2-diol	C9 H12 O3	150.068	0.638	151.075	Invalid mass	No results	No match					3.27877e+08	3.26648e+08	3.37355e+08	3.55865e+08	3.65791e+08	4.29005e+08	4.47561e+08	4.18839e+08	4.44492e+08	4.02839e+08	4.49821e+08	4.25314e+08	0.827598	-0.272998	0.00414675	0.916667	0.959179
Com_1548_pos	4-oxo-5-phenylpentanoic acid	C11 H12 O3	192.079	4.315	193.086	Full match	No results	Full match					2.81016e+08	2.78103e+08	2.86291e+08	2.90811e+08	3.16321e+08	3.5885e+08	4.26321e+08	4.37444e+08	4.33342e+08	3.98318e+08	4.17357e+08	3.94128e+08	0.72256	-0.468811	0.00014723	1	1.28778
Com_1549_pos	2-(2-hydroxy-3-methylbutanamido)-4-methylpentanoic acid	C11 H21 N O4	253.126	5.822	529.241	Invalid mass	No results	No results					2.86112e+08	3.2159e+08	3.04809e+06	3.00645e+08	2.50692e+08	2.77106e+08	3.90557e+08	4.06388e+08	3.26923e+08	3.42179e+08	3.9093e+08	4.48533e+08	0.624241	-0.679826	0.226385	1	0.805896
Com_15519_pos	4-Hydroxyquinazoline	C8 H6 N2 O	146.048	2.789	147.056	No results	No results	Full match	Organoheterocyclic compounds	Diazanaphthalenes	Benzodiazines	Quinazolines	5.58272e+06	3.75868e+06	4.37187e+06	2.40376e+06	2.5139e+06	1.12449e+07	7.31798e+06	7.75434e+06	7.02784e+06	8.45957e+06	8.13381e+06	9.37447e+06	0.621533	-0.686096	0.0447521	0.833333	0.905183
Com_156_pos	p-Coumaric Acid	C9 H8 O3	164.047	5.477	165.055	No results	No results	Full match	Phenylpropanoids and polyketides	Cinnamic acids and derivatives	Hydroxycinnamic acids and derivatives	Hydroxycinnamic acids	6.03586e+08	5.26e+08	7.5414e+08	2.71542e+08	3.91583e+09	4.7694e+09	3.01768e+09	3.24696e+09	3.23357e+09	3.17463e+09	3.35992e+09	3.263e+09	0.561807	-0.831853	0.0620474	0.666667	1.05365
Com_15601_pos	1-Naphthyl acetate	C12 H10 O2	186.068	5.402	209.057	No results	No results	Full match					1.11123e+07	1.20686e+07	1.10476e+07	1.00143e+07	7.70952e+06	7.56282e+06	1.40464e+06	1.47013e+06	1.44644e+06	7.80167e+06	1.41684e+06	1.40535e+06	3.98226	1.99359	0.00157738	0.944444	1.43991
Com_15696_pos	Indigo	C16 H10 N2 O2	262.073	5.867	263.08	No results	No results	Full match	Organoheterocyclic compounds	Indoles and derivatives	Hydroxyindoles	Hydroxyindoles	3.62428e+06	1.18629e+07	3.70623e+06	3.03998e+06	2.77196e+06	3.2313e+06	3.00977e+06	2.5689e+06	1.91661e+06	1.16967e+07	2.01478e+06	1.87932e+06	1.2231	0.290544	0.404634	0.833333	0.451609
Com_1570_pos	Salicylic acid	C7 H6 O3	138.032	1.68	139.039	Full match	No results	Full match	Benzenoids	Benzene and substituted derivatives	Benzoic acids and derivatives	Salicylic acids	3.13304e+08	3.14175e+08	2.92853e+08	3.11378e+08	3.6024e+08	4.06536e+08	4.06314e+08	3.87087e+08	4.03156e+08	3.63593e+08	3.97608e+08	3.76972e+08	0.855982	-0.224348	0.0211801	0.833333	0.612027
Com_15709_pos	Kavain	C14 H14 O3	230.094	5.597	231.101	No results	No results	Full match	Phenylpropanoids and polyketides	Kavalactones	Not available	Kavalactones	4.98552e+06	6.5442e+06	8.02824e+06	5.14932e+06	5.77753e+06	6.15448e+06	7.97856e+06	7.61277e+06	7.58971e+06	1.17493e+07	9.02524e+06	7.52633e+06	0.711692	-0.490674	0.0070841	0.888889	1.26373
Com_1571_pos	methyl 2,5-dimethyl-1H-pyrrole-3-carboxylate	C8 H11 N O2	153.079	1.908	154.086	Full match	No results	No results					3.83048e+08	3.83309e+08	3.75173e+08	4.02888e+08	4.07831e+08	4.63001e+08	4.05862e+08	4.13781e+08	3.9709e+08	3.91201e+08	3.99273e+08	3.98059e+08	1.00415	0.005976	0.958166	0.583333	0.330119
Com_1572_pos	Dipropylene glycol dimethyl ether	C8 H18 O3	162.126	5.819	185.115	Full match	No results	No results					3.14255e+08	3.13025e+08	2.83831e+08	2.73141e+08	2.50855e+08	2.53761e+08	2.98984e+08	3.11819e+08	2.43278e+08	2.48691e+08	2.7642e+08	2.3012e+08	1.04944	0.0696132	0.448797	0.694444	0.110086
Com_15742_pos	Methional	C4 H8 O S	104.03	2.715	105.037	No results	No results	Full match	Organic oxygen compounds	Organooxygen compounds	Carbonyl compounds	Alpha-hydrogen aldehydes	1.17668e+07	1.03026e+07	1.0691e+07	1.02466e+07	8.85202e+06	9.38328e+06	7.46685e+06	7.8323e+06	9.29304e+06	6.27927e+06	7.34007e+06	9.42634e+06	1.28558	0.362419	0.00811648	0.916667	1.1873
Com_15775_pos	Xanthurenic acid O-hexoside	C16 H17 N O9	367.091	3.981	368.099	No results	No results	Full match					1.16938e+07	1.13188e+07	1.12156e+07	8.47979e+06	1.04427e+07	7.6344e+06	5.72562e+06	7.30796e+06	2.90462e+06	4.51254e+06	4.84936e+06	3.50244e+06	2.11041	1.07752	0.00110649	1	1.5133
Com_1580_pos	3-[(2-phenyl-1H-imidazol-4-yl)methylene]-1,3-dihydro-2H-indol-2-one	C18 H13 N3 O	135.037	4.79	288.108	Invalid mass	No results	No results					4.76228e+08	4.74089e+08	4.93088e+08	4.54583e+08	4.26792e+08	4.32887e+08	2.54745e+08	2.63869e+08	2.57679e+08	2.35691e+08	2.43252e+08	2.52773e+08	1.82868	0.870803	5.37801e-09	1	1.99804
Com_1585_pos	Prostaglandin K2	C20 H30 O5	350.207	5.939	351.214	Invalid mass	No results	No results	Lipids and lipid-like molecules	Fatty Acyls	Eicosanoids	Prostaglandins and related compounds	4.96883e+08	3.48655e+08	4.81423e+08	4.46594e+08	4.23761e+08	3.05656e+08	4.11136e+08	4.32935e+08	3.61272e+08	3.61281e+08	3.99905e+08	4.20395e+08	1.04862	0.0684888	0.689674	0.638889	0.349232
Com_1600_pos	(-)-Norepinephrine N-hexoside	C14 H21 N O8	331.125	4.953	332.133	No results	No results	Full match					4.76325e+08	4.92292e+08	4.43562e+08	4.25858e+08	3.87087e+08	3.76143e+08	2.31936e+07	3.94338e+07	3.43765e+07	4.72814e+07	3.57505e+07	2.26385e+07	12.8347	3.68198	5.62197e-07	1	1.71769
Com_1602_pos	H-Gly-Pro-OH	C7 H12 N2 O3	172.085	4.745	155.081	No results	No results	Full match	Organic acids and derivatives	Carboxylic acids and derivatives	Amino acids, peptides, and analogues	Dipeptides	4.91565e+08	1.72375e+08	1.10908e+08	8.70764e+07	8.14796e+07	2.11521e+08	1.16948e+08	1.62824e+08	1.86039e+08	1.53964e+08	1.11612e+08	1.15755e+08	1.36332	0.447123	0.704255	0.472222	0.174556
Com_16212_pos	Paromomycin	C23 H45 N5 O14	615.288	4.849	616.295	Invalid mass	No results	No results	Organic oxygen compounds	Organooxygen compounds	Carbohydrates and carbohydrate conjugates	4,5-disubstituted 2-deoxystreptamines	1.0142e+07	1.07871e+07	1.00254e+07	9.3111e+06	7.69506e+06	9.9828e+06	7.10038e+06	7.70658e+06	7.44141e+06	7.40621e+06	5.01809e+06	5.84409e+06	1.43011	0.516125	0.002087	0.972222	0.960148
Com_16222_pos	Paulownin	C20 H18 O7	370.104	5.358	371.111	No results	No results	Full match	Lignans, neolignans and related compounds	Furanoid lignans	Not available	Furanoid lignans	9.25161e+06	1.0851e+07	8.60887e+06	8.13999e+06	6.87451e+06	5.93131e+06	8.07578e+06	6.4779e+06	7.82074e+06	6.58332e+06	7.22298e+06	7.95531e+06	1.1251	0.170049	0.32117	0.722222	0.526258
Com_16252_pos	Kynurenic acid O-hexside	C16 H17 N O8	351.097	4.777	352.104	No results	No results	Full match	Organoheterocyclic compounds	Quinolines and derivatives	Quinoline carboxylic acids	Quinoline carboxylic acids	1.06253e+07	9.42763e+06	3.65663e+06	1.00904e+07	9.50596e+06	8.81246e+06	5.93534e+06	3.94384e+06	7.06146e+06	6.21085e+06	4.45431e+06	6.17315e+06	1.54292	0.625666	0.0672016	0.833333	1.02958
Com_16338_pos	Sphingosine (d18:1)	C18 H37 N O2	321.264	8.09	322.271	Invalid mass	No results	No results					7.93696e+06	1.06437e+07	5.95285e+06	7.84859e+06	6.99142e+06	7.47791e+06	6.19273e+06	6.29613e+06	5.54704e+06	4.67231e+06	5.28379e+06	3.9805e+06	1.46537	0.551261	0.00507413	0.944444	1.10208
Com_16342_pos	Trachelogenin	C21 H24 O7	388.151	5.418	389.158	No results	No results	Full match	Lignans, neolignans and related compounds	Furanoid lignans	Tetrahydrofuran lignans	Dibenzylbutyrolactone lignans	7.70233e+06	7.22221e+06	1.01913e+07	8.40489e+06	9.52149e+06	5.83768e+06	3.64428e+06	4.8775e+06	6.40558e+06	6.04563e+06	5.188e+06	7.55654e+06	1.44969	0.535744	0.017093	0.888889	0.578994
Com_1637_pos	Purpurin	C14 H8 O5	256.035	5.659	257.042	No results	Invalid mass	No results	Benzenoids	Anthracenes	Anthraquinones	Hydroxyanthraquinones	4.56711e+08	4.41236e+08	4.74255e+08	4.28787e+08	3.91156e+08	3.75805e+08	3.18721e+08	3.0388e+08	3.02527e+08	2.97345e+08	2.7525e+08	3.4551e+08	1.39318	0.478379	4.9678e-05	1	0.819997
Com_16388_pos	Androsterone	C19 H30 O2	307.251	7.221	308.258	Invalid mass	No results	No results	Lipids and lipid-like molecules	Steroids and steroid derivatives	Androstane steroids	Androgens and derivatives	1.00401e+07	1.05617e+07	5.01736e+06	5.15371e+06	3.55743e+06	2.66461e+06	941562	959540	938946	908199	907603	898775	6.66021	2.73557	0.000519804	1	1.69526
Com_16389_pos	Protosappanin B	C16 H16 O6	304.093	5.351	305.101	No results	No results	Full match	Organic oxygen compounds	Organooxygen compounds	Ethers	Alkyl aryl ethers	694779	3.69227e+06	4.88743e+06	5.41742e+06	2.54715e+06	3.47893e+06	1.54608e+06	1.60388e+06	1.5531e+06	1.49851e+06	1.5011e+06	1.4923e+06	2.25319	1.17197	0.0908601	0.833333	0.637791
Com_16393_pos	Ginkgolic Acid (C13:0)	C20 H32 O3	320.234	6.49	321.241	No results	No results	Full match	Benzenoids	Benzene and substituted derivatives	Benzoic acids and derivatives	Salicylic acids	3.2932e+06	4.33501e+06	4.49606e+06	3.71791e+06	3.85156e+06	3.1282e+06	3.39718e+06	1.16611e+07	3.40838e+06	3.38364e+06	2.52205e+06	2.87481e+06	0.837591	-0.255683	0.923175	0.666667	0.0692118
Com_1643_pos	Tryptophol	C10 H11 N O	161.084	6.545	162.091	No results	No results	Full match	Organoheterocyclic compounds	Indoles and derivatives	Indoles	3-alkylindoles	3.41012e+08	3.47733e+08	3.97085e+08	4.09854e+08	4.2736e+08	4.39751e+08	3.41547e+08	3.66592e+08	3.53432e+08	3.45788e+08	3.56089e+08	3.62607e+08	1.11135	0.152316	0.0674268	0.722222	0.378675
Com_16516_pos	11-Deoxy prostaglandin F1α	C20 H36 O4	380.254	7.498	363.251	Invalid mass	No results	No results	Lipids and lipid-like molecules	Fatty Acyls	Eicosanoids	Prostaglandins and related compounds	6.92852e+06	7.80068e+06	3.27498e+06	4.8806e+06	4.40971e+06	6.29571e+06	1.11265e+07	8.32894e+06	8.19762e+06	1.00946e+07	7.36775e+06	7.2214e+06	0.641808	-0.639785	0.0142682	0.944444	0.746451
Com_16526_pos	SPH	C14 H21 N5 O5	152.058	1.869	153.066	Invalid mass	No results	No results					3.72383e+06	2.88912e+06	3.08134e+06	4.44109e+06	4.57553e+06	8.5069e+06	3.67014e+06	5.01936e+06	3.67048e+06	3.93474e+06	9.21118e+06	4.42006e+06	0.909505	-0.136847	0.630753	0.583333	0.29891
Com_16549_pos	N-Lauryldiethanolamine	C16 H35 N O2	273.266	10.777	274.274	No results	No results	Full match	Organic nitrogen compounds	Organonitrogen compounds	Amines	1,2-aminoalcohols	9.74971e+06	8.86546e+06	7.90434e+06	8.58098e+06	6.87761e+06	4.65651e+06	5.75452e+06	4.46489e+06	5.34477e+06	655493	1.06106e+07	4.06063e+06	1.50965	0.594218	0.159036	0.777778	0.498548
Com_16580_pos	(5E)-7-methylidene-10-oxo-4-(propan-2-yl)undec-5-enoic acid	C15 H24 O3	274.155	5.807	275.162	Invalid mass	No results	No results					1.02406e+07	9.55624e+06	8.87445e+06	3.1991e+06	3.07899e+06	3.26485e+06	2.93309e+06	3.03293e+06	3.28148e+06	3.25025e+06	3.05613e+06	3.01775e+06	2.05767	1.04101	0.0662114	0.861111	0.928782
Com_16583_pos	(+)-epipinoresinol-4-O-beta-D-glucoside	C26 H32 O11	520.193	5.776	521.2	No results	No results	Full match	Lignans, neolignans and related compounds	Lignan glycosides	Not available	Lignan glycosides	9.19245e+06	1.01914e+07	6.68663e+06	6.77498e+06	7.32853e+06	5.51168e+06	3.6608e+06	4.69443e+06	2.25195e+06	2.9024e+06	3.72904e+06	5.10989e+06	2.04424	1.03156	0.00100095	1	1.30274
Com_16689_pos	Isosakuranetin	C16 H14 O5	286.083	3.923	287.091	No results	No results	Full match	Phenylpropanoids and polyketides	Flavonoids	O-methylated flavonoids	4'-O-methylated flavonoids	9.94055e+06	1.00053e+07	9.97424e+06	8.45869e+06	6.97879e+06	8.51493e+06	8.23051e+06	9.25272e+06	7.68667e+06	7.96414e+06	9.76955e+06	8.6163e+06	1.04566	0.0644177	0.580073	0.666667	0.199502
Com_167_pos	p-Anisaldehyde	C8 H8 O2	136.052	2.518	137.06	No results	No results	Full match	Benzenoids	Benzene and substituted derivatives	Benzoyl derivatives	Benzoyl derivatives	2.8804e+09	2.91685e+09	2.98395e+09	3.11031e+09	3.43856e+09	3.94129e+09	4.47752e+09	5.05098e+09	4.54304e+09	4.75374e+09	4.83039e+09	2.50819e+09	0.736564	-0.441118	0.0449871	0.833333	1.10828
Com_1671_pos	Myricetin	C15 H10 O8	318.037	5.188	319.045	Full match	No results	Full match	Phenylpropanoids and polyketides	Flavonoids	Flavones	Flavonols	4.06775e+08	3.85307e+08	3.90201e+08	3.61621e+08	3.63234e+08	3.81222e+08	4.23548e+08	4.17385e+08	3.68166e+08	3.83617e+08	4.0703e+08	4.08383e+08	0.950265	-0.0735987	0.107045	0.805556	0.491001
Com_16721_pos	N1,N3-di(2-methylphenyl)-2-phenylmalonamide	C23 H22 N2 O2	358.161	5.788	359.168	Invalid mass	No results	No results					9.72312e+06	9.71451e+06	9.10002e+06	8.79159e+06	8.41025e+06	8.72501e+06	8.50958e+06	7.99708e+06	4.85082e+06	7.48221e+06	7.66546e+06	8.96453e+06	1.19782	0.260412	0.0803374	0.888889	0.995675
Com_16766_pos	Hordenine	C10 H15 N O	165.115	5.064	148.112	No results	Full match	Full match	Benzenoids	Benzene and substituted derivatives	Phenethylamines	Phenethylamines	9.20279e+06	8.92038e+06	9.85468e+06	8.44505e+06	7.8633e+06	6.76507e+06	7.47466e+06	6.05303e+06	6.1673e+06	7.59001e+06	5.60106e+06	4.86147e+06	1.35244	0.435564	0.0065565	0.944444	1.43522
Com_1682_pos	Ethyl paraben	C9 H10 O3	166.063	0.047	167.07	Full match	Full match	Full match	Benzenoids	Benzene and substituted derivatives	Benzoic acids and derivatives	p-Hydroxybenzoic acid alkyl esters	1.84995e+08	1.67761e+08	1.73324e+08	2.46642e+08	4.13342e+08	3.09552e+08	1.7206e+08	1.93622e+08	2.05423e+08	2.2922e+08	2.59841e+08	1.95846e+08	1.19076	0.251888	0.45848	0.527778	0.547159
Com_1683_pos	Isofraxidin	C11 H10 O5	222.052	1.558	223.06	No results	No results	Full match	Phenylpropanoids and polyketides	Coumarins and derivatives	Hydroxycoumarins	7-hydroxycoumarins	3.64135e+08	3.07409e+08	3.08446e+08	2.85998e+08	2.59571e+08	2.39389e+08	2.42675e+07	4.99584e+07	3.925e+07	6.87407e+07	6.6456e+07	6.30904e+07	5.66118	2.5011	3.82143e-05	1	1.37926
Com_16857_pos	Aurantio-obtusin	C17 H14 O7	330.074	6.094	331.081	No results	No results	Full match	Benzenoids	Anthracenes	Anthraquinones	Hydroxyanthraquinones	8.43745e+06	9.85212e+06	8.42507e+06	7.83448e+06	6.9645e+06	8.59988e+06	615327	653082	636094	1.11851e+06	603222	641934	11.7412	3.55351	4.85182e-08	1	1.84083
Com_16896_pos	Schisandrin A	C24 H32 O6	416.219	1.8	209.117	No results	No results	Full match	Phenylpropanoids and polyketides	Tannins	Hydrolyzable tannins	Hydrolyzable tannins	9.14187e+06	9.78627e+06	8.07806e+06	5.22007e+06	7.40363e+06	8.63981e+06	4.22938e+06	7.27924e+06	5.60591e+06	4.4772e+06	4.68923e+06	6.48169e+06	1.47331	0.559066	0.0124938	0.916667	0.756341
Com_16920_pos	Higenamine	C16 H17 N O3	271.121	6.559	272.128	No results	No results	Full match	Organoheterocyclic compounds	Isoquinolines and derivatives	Benzylisoquinolines	Benzylisoquinolines	1.74707e+06	2.78245e+06	1.55986e+06	3.758e+06	3.79646e+06	2.09935e+06	2.80822e+06	1.76756e+06	1.44348e+06	1.1871e+06	1.337e+06	1.28755e+06	1.60139	0.679328	0.0489029	0.833333	0.716318
Com_16943_pos	Shikonin	C16 H16 O5	288.099	6.627	289.107	No results	No results	Full match	Benzenoids	Naphthalenes	Naphthoquinones	Naphthoquinones	4.8007e+06	4.75401e+06	5.01458e+06	7.20156e+06	7.76437e+06	7.78526e+06	4.70644e+06	5.65747e+06	7.99578e+06	8.50301e+06	8.74671e+06	7.98193e+06	0.856144	-0.224074	0.308582	0.75	0.589989
Com_17016_pos	N-Desmethyltramadol	C15 H23 N O2	227.188	10.199	250.177	Invalid mass	No results	No results	Benzenoids	Phenol ethers	Anisoles	Anisoles	9.58903e+06	1.06989e+06	1.46346e+06	1.42247e+06	1.35021e+06	1.35028e+06	1.24544e+06	1.44834e+06	1.13227e+06	1.11856e+06	1.12381e+06	1.08643e+06	2.27054	1.18303	0.246144	0.75	0.783978
Com_17032_pos	beta,beta-Dimethylacrylalkannin	C21 H22 O6	370.14	5.301	371.148	No results	No results	Full match	Benzenoids	Naphthalenes	Naphthoquinones	Naphthoquinones	1.38333e+06	1.43708e+06	1.40466e+06	1.35163e+06	1.40342e+06	8.80644e+06	1.38017e+06	2.01678e+06	1.32692e+06	2.68816e+06	2.17266e+06	1.22386e+06	1.46056	0.546524	0.7847	0.444444	0.39699
Com_17122_pos	3-hydroxy-1,5-diphenylpentan-1-one	C17 H18 O2	276.112	7.393	277.12	Invalid mass	No results	No results					7.76223e+06	6.59864e+06	7.25117e+06	6.86127e+06	4.74874e+06	4.76746e+06	8.37559e+06	8.97741e+06	7.94686e+06	6.03684e+06	7.39543e+06	6.32144e+06	0.843207	-0.246041	0.133169	0.75	0.471574
Com_17126_pos	2-(4-chlorophenyl)-3-phenylquinoxaline	C20 H13 Cl N2	316.076	4.827	317.083	Full match	No results	No results					3.47527e+06	3.41379e+06	3.77611e+06	2.59035e+06	3.75592e+06	5.49984e+06	491285	569684	545667	511469	545318	517329	7.07735	2.82321	3.16868e-06	1	1.20493
Com_17128_pos	Isopimpinellin	C13 H10 O5	246.053	5.065	247.06	No results	No results	Full match	Phenylpropanoids and polyketides	Coumarins and derivatives	Furanocoumarins	8-methoxypsoralens	6.84504e+06	6.40826e+06	7.43349e+06	2.49419e+06	4.09406e+06	4.46809e+06	6.62654e+06	6.64558e+06	9.91274e+06	6.10041e+06	7.57963e+06	5.90128e+06	0.742249	-0.430026	0.103937	0.722222	0.941376
Com_1715_pos	4-methoxy-6-[2-(4-methoxyphenyl)ethyl]-2H-pyran-2-one	C15 H16 O4	119.058	2.147	120.066	Invalid mass	No results	No match					4.51298e+08	4.16068e+08	3.97405e+08	3.56321e+08	3.21171e+08	2.93436e+08	2.55876e+08	2.55125e+08	2.54869e+08	2.2542e+08	2.31011e+08	2.47661e+08	1.52092	0.604946	0.00104285	1	1.71568
Com_17157_pos	2-(14,15-Epoxyeicosatrienoyl) glycerol	C23 H38 O5	832.513	8.462	417.264	Invalid mass	No results	No results	Lipids and lipid-like molecules	Glycerolipids	Monoradylglycerols	2-monoacylglycerols	4.34339e+06	4.91542e+06	1.706e+06	1.62828e+06	2.70931e+06	2.72393e+06	1.01053e+07	9.41308e+06	9.31202e+06	7.53795e+06	6.65005e+06	8.70896e+06	0.348487	-1.52082	0.00112933	1	1.48466
Com_17189_pos	3-[3-(methylthio)anilino]-1,3-dihydroisobenzofuran-1-one	C15 H13 N O2 S	271.069	2.08	272.076	Invalid mass	No results	No results					5.8544e+06	6.3604e+06	5.29469e+06	4.624e+06	4.93582e+06	6.03234e+06	3.01595e+06	3.23665e+06	2.88872e+06	2.91059e+06	3.32309e+06	3.36263e+06	1.76659	0.820966	1.24946e-05	1	1.07079
Com_17245_pos	3-[2-(3-Hydroxyphenyl)ethyl]-5-methoxyphenol	C15 H16 O3	244.109	5.469	245.117	Full match	Full match	Full match	Phenylpropanoids and polyketides	Stilbenes	Not available	Stilbenes	4.16166e+06	4.56851e+06	3.59787e+06	4.16853e+06	3.26992e+06	3.10971e+06	2.67005e+06	2.74743e+06	2.62037e+06	3.09514e+06	3.08994e+06	2.39256e+06	1.3768	0.461317	0.00245475	1	0.731358
Com_17246_pos	2-hydroxy-6-[(8Z,11Z)-pentadeca-8,11,14-trien-1-yl]benzoic acid	C22 H30 O3	359.243	7.042	360.251	Invalid mass	No results	No results					3.41473e+06	3.2707e+06	9.11447e+06	2.96802e+06	3.82614e+06	3.35454e+06	1.07099e+06	1.08445e+06	1.11032e+06	1.0827e+06	3.30295e+06	1.08349e+06	2.97068	1.57079	0.0013368	0.944444	1.41008
Com_1754_pos	Hexadecanamide	C16 H33 N O	255.256	6.552	256.263	Full match	No results	No results	Lipids and lipid-like molecules	Fatty Acyls	Fatty amides	Fatty amides	3.17358e+08	3.05186e+08	2.8768e+08	2.6446e+08	2.62187e+08	2.63945e+08	2.33582e+08	2.05997e+08	1.68339e+08	1.44609e+08	1.85315e+08	1.47285e+08	1.56739	0.648363	0.00100136	1	0.861336
Com_1758_pos	Pyrrole-2-carboxylic acid	C5 H5 N O2	111.032	3.257	112.039	No results	No results	Full match	Organoheterocyclic compounds	Pyrroles	Pyrrole carboxylic acids and derivatives	Pyrrole 2-carboxylic acids	4.20807e+08	3.58349e+08	3.5712e+08	4.08524e+08	2.21421e+08	3.77904e+08	3.48574e+08	4.24856e+08	3.47187e+08	3.19403e+08	3.24834e+08	3.23977e+08	1.02647	0.0376928	0.923085	0.694444	0.150929
Com_177_pos	Bicyclo prostaglandin E2	C20 H30 O4	334.211	6.659	335.219	Invalid mass	No results	No results	Lipids and lipid-like molecules	Fatty Acyls	Eicosanoids	Prostaglandins and related compounds	2.50543e+09	2.3846e+09	2.8168e+09	2.37206e+09	2.70818e+09	2.68057e+09	3.41012e+09	3.11373e+09	2.96297e+09	2.17396e+09	3.29108e+09	4.05064e+09	0.813979	-0.296937	0.0740874	0.833333	0.252118
Com_17702_pos	2-piperidinophenyl N-[4-(benzyloxy)phenyl]carbamate	C25 H26 N2 O3	402.201	5.478	403.208	Invalid mass	No results	No results					7.79367e+06	7.50635e+06	7.54957e+06	8.06864e+06	5.29134e+06	7.15191e+06	1.78785e+06	1.86002e+06	1.86948e+06	1.73018e+06	1.8395e+06	1.87477e+06	3.95569	1.98393	1.92989e-06	1	1.82962
Com_17813_pos	Stigmasterol	C29 H48 O	412.371	11.246	435.36	No results	No results	Full match	Lipids and lipid-like molecules	Steroids and steroid derivatives	Stigmastanes and derivatives	Stigmastanes and derivatives	998864	1.13876e+06	2.31201e+06	7.9297e+06	1.96366e+06	2.194e+06	851746	896418	1.1195e+06	1.08124e+06	1.9739e+06	1.93182e+06	2.10538	1.07408	0.150433	0.805556	0.773801
Com_17877_pos	2-[(3S)-1-(3-Chlorobenzyl)-3-pyrrolidinyl]-1,3-benzothiazole	C18 H17 Cl N2 S	328.077	3.417	329.084	Invalid mass	No results	No results	Organoheterocyclic compounds	Benzothiazoles	Not available	Benzothiazoles	8.418e+06	7.63763e+06	6.70173e+06	6.04127e+06	6.71357e+06	7.15115e+06	4.78465e+06	3.6727e+06	6.27415e+06	8.00249e+06	7.53174e+06	4.42407e+06	1.22985	0.298485	0.123243	0.722222	0.364623
Com_17967_pos	DL-Panthenol	C9 H19 N O4	205.131	5.047	206.139	No results	No results	Full match	Lipids and lipid-like molecules	Fatty Acyls	Fatty amides	N-acyl amines	5.47579e+06	4.77934e+06	3.6968e+06	2.99148e+06	3.17349e+06	3.79164e+06	6.41776e+06	7.17134e+06	6.9078e+06	5.39197e+06	5.63755e+06	4.91058e+06	0.656161	-0.607877	0.00437821	0.944444	0.916492
Com_1801_pos	Neosaxitoxin	C10 H17 N7 O5	315.129	3.846	316.136	Full match	No results	No results	Phenylpropanoids and polyketides	Saxitoxins, gonyautoxins, and derivatives	Not available	Saxitoxins, gonyautoxins, and derivatives	4.25243e+08	3.76046e+08	3.93505e+08	3.71e+08	3.45881e+08	3.76467e+08	1.67644e+08	1.40148e+08	1.28764e+08	1.49855e+08	1.41457e+08	1.16389e+08	2.71024	1.43842	1.8852e-07	1	1.86602
Com_18035_pos	beta-Caryophyllene	C15 H24	204.188	6.25	205.195	No results	No results	Full match	Lipids and lipid-like molecules	Prenol lipids	Sesquiterpenoids	Sesquiterpenoids	4.48575e+06	5.65431e+06	5.28952e+06	6.18937e+06	7.36343e+06	6.61058e+06	4.33592e+06	8.13949e+06	6.3331e+06	5.71495e+06	4.29958e+06	5.56374e+06	1.03508	0.0497377	0.710169	0.583333	0.221509
Com_18051_pos	Oleanonic acid	C30 H46 O3	454.345	7.095	455.352	No results	Full match	Full match					1.2521e+06	1.24153e+06	1.37359e+06	1.47662e+06	1.4664e+06	1.52699e+06	8.84232e+06	8.76981e+06	6.31467e+06	5.51375e+06	6.06977e+06	6.53206e+06	0.198305	-2.3342	4.43153e-07	1	1.70256
Com_1808_pos	2-Phenylethylamine	C8 H11 N	121.089	5.09	122.096	No results	No results	Full match	Benzenoids	Benzene and substituted derivatives	Phenethylamines	Phenethylamines	7.89413e+07	7.32408e+07	9.11196e+07	8.08491e+07	7.23739e+07	7.14545e+07	4.0524e+08	4.17198e+08	3.53139e+08	3.14782e+08	4.37784e+08	4.08406e+08	0.200286	-2.31986	7.14339e-10	1	1.2898
Com_18107_pos	Cyclic AMP	C10 H12 N5 O6 P	329.051	5.378	330.059	No results	No results	Full match	Nucleosides, nucleotides, and analogues	Purine nucleotides	Cyclic purine nucleotides	3',5'-cyclic purine nucleotides	5.69726e+06	6.20337e+06	5.64986e+06	5.57791e+06	4.90252e+06	5.4156e+06	4.5978e+06	4.80628e+06	5.19061e+06	4.64612e+06	5.748e+06	5.65169e+06	1.09158	0.126417	0.111372	0.722222	0.164264
Com_18119_pos	N-acetylglycine	C4 H7 N O3	117.043	1.665	100.04	No results	No results	Full match	Organic acids and derivatives	Carboxylic acids and derivatives	Amino acids, peptides, and analogues	N-acyl-alpha amino acids	7.97491e+06	5.44349e+06	6.42423e+06	5.16879e+06	7.2734e+06	5.42434e+06	6.05655e+06	7.14797e+06	5.16769e+06	6.02927e+06	3.73513e+06	4.1037e+06	1.16963	0.226049	0.210528	0.722222	0.428602
Com_1813_pos	Prostaglandin H1	C20 H34 O5	336.227	7.398	337.235	Invalid mass	No results	No results	Lipids and lipid-like molecules	Fatty Acyls	Eicosanoids	Prostaglandins and related compounds	1.82606e+08	1.91346e+08	1.80325e+08	1.79224e+08	1.55049e+08	1.59163e+08	4.54816e+08	3.82092e+08	3.92043e+08	3.86936e+08	4.11872e+08	4.12175e+08	0.429402	-1.2196	5.93433e-09	1	1.43993
Com_18162_pos	Myricetin 3-O-galactoside	C21 H20 O13	480.091	4.872	481.097	No results	No results	Full match	Phenylpropanoids and polyketides	Flavonoids	Flavonoid glycosides	Flavonoid-3-O-glycosides	5.22637e+06	5.33642e+06	4.70058e+06	5.15524e+06	6.15097e+06	7.3978e+06	5.40461e+06	7.38034e+06	5.86119e+06	7.43869e+06	6.08664e+06	6.03018e+06	0.88916	-0.169485	0.18276	0.75	0.625385
Com_18182_pos	Cinobufagin	C26 H34 O6	442.234	6.555	443.241	No results	No results	Full match	Lipids and lipid-like molecules	Steroids and steroid derivatives	Steroid lactones	Bufanolides and derivatives	3.38215e+06	3.1696e+06	3.12696e+06	3.3631e+06	3.08602e+06	3.11568e+06	2.98079e+06	3.08767e+06	2.71515e+06	3.1084e+06	2.9144e+06	2.65837e+06	1.10185	0.139924	0.0134682	0.944444	0.306637
Com_18196_pos	Myristoleic Acid	C14 H26 O2	226.193	6.992	227.2	No results	No results	Full match	Lipids and lipid-like molecules	Fatty Acyls	Fatty acids and conjugates	Long-chain fatty acids	2.07044e+06	1.5526e+06	2.54227e+06	1.98895e+06	1.93623e+06	1.70735e+06	4.59966e+06	5.43541e+06	4.37688e+06	6.22547e+06	5.87693e+06	8.19219e+06	0.339931	-1.55669	5.68457e-06	1	1.59469
Com_182_pos	5,6-dimethyl-4-oxo-4H-pyran-2-carboxylic acid	C8 H8 O4	168.042	5.378	169.05	Full match	Full match	Full match					2.46045e+09	2.52658e+09	2.92166e+09	3.47523e+09	3.94349e+09	4.12959e+09	2.58647e+09	2.7855e+09	2.83669e+09	2.90658e+09	2.82284e+09	2.67301e+09	1.17133	0.228142	0.191729	0.666667	0.679103
Com_1825_pos	L-(+)-Citrulline	C6 H13 N3 O3	175.096	1.616	176.103	Full match	No results	Full match	Organic acids and derivatives	Carboxylic acids and derivatives	Amino acids, peptides, and analogues	Alpha amino acids	1.90027e+08	1.91006e+08	1.54191e+08	1.54701e+08	1.2949e+08	1.35072e+08	6.58436e+07	9.73398e+07	2.87204e+07	2.74769e+07	2.15991e+07	2.13122e+07	3.63903	1.86355	0.00187413	1	1.14437
Com_18326_pos	N-Caffeoyl putrescine	C13 H18 N2 O3	250.132	5.295	251.139	No results	No results	Full match					7.09556e+06	5.24658e+06	7.77405e+06	3.31421e+06	3.892e+06	3.84316e+06	1.24316e+06	2.14736e+06	3.16251e+06	1.61227e+06	1.68615e+06	2.19895e+06	2.58627	1.37087	0.000698216	1	1.64936
Com_1834_pos	4'-Hydroxypropiophenone	C9 H10 O2	150.068	2.29	151.075	No results	No results	Full match	Organic oxygen compounds	Organooxygen compounds	Carbonyl compounds	Alkyl-phenylketones	2.36317e+08	2.39582e+08	2.37535e+08	2.54958e+08	2.92819e+08	3.36417e+08	3.91387e+08	3.8442e+08	3.85279e+08	3.73637e+08	3.75431e+08	3.51608e+08	0.706364	-0.501516	0.00131516	1	1.28194
Com_18358_pos	4-D-Hydroxysphinganine	C18 H39 N O3	317.293	7.21	318.3	No results	No results	Full match	Organic nitrogen compounds	Organonitrogen compounds	Amines	1,3-aminoalcohols	4.68383e+06	4.52412e+06	3.85731e+06	3.44885e+06	3.30621e+06	7.21175e+06	4.56167e+06	3.42946e+06	2.94704e+06	2.84698e+06	3.19753e+06	2.42225e+06	1.39305	0.478249	0.0577104	0.861111	0.771824
Com_18364_pos	Trilobatin	C21 H24 O10	436.137	5.479	454.171	No results	No results	Full match	Phenylpropanoids and polyketides	Flavonoids	Flavonoid glycosides	Flavonoid O-glycosides	7.01183e+06	6.49551e+06	6.01361e+06	7.3201e+06	4.58877e+06	5.14487e+06	1.75868e+06	3.11765e+06	3.38054e+06	5.96695e+06	3.374e+06	3.55499e+06	1.72907	0.789996	0.0112584	0.944444	0.824634
Com_1856_pos	Theaflavin	C29 H24 O12	564.13	1.775	565.137	No results	No results	Full match	Phenylpropanoids and polyketides	Flavonoids	Flavans	Catechins	1.11972e+08	9.46346e+07	1.06611e+08	9.70556e+07	9.12348e+07	9.05706e+07	1.56024e+08	1.71072e+08	1.003e+08	1.14942e+08	1.84791e+08	1.9954e+08	0.63893	-0.646269	0.0116135	0.944444	0.699089
Com_18572_pos	Pyridoxal 5'-Phosphate	C8 H10 N O6 P	247.023	1.149	248.031	No results	No results	Full match	Organoheterocyclic compounds	Pyridines and derivatives	Pyridine carboxaldehydes	Pyridoxals and derivatives	6.67407e+06	4.68564e+06	6.38925e+06	5.25642e+06	5.52974e+06	5.80505e+06	4.69848e+06	2.27897e+06	4.15267e+06	1.75634e+06	1.70063e+06	5.27196e+06	1.72919	0.7901	0.0260171	0.916667	1.19602
Com_1859_pos	3-Hydroxypicolinic acid	C6 H5 N O3	139.027	2.063	140.034	No results	No results	Full match	Organoheterocyclic compounds	Pyridines and derivatives	Pyridinecarboxylic acids and derivatives	Pyridinecarboxylic acids	3.50406e+08	3.41831e+08	4.05416e+08	3.44056e+08	3.17642e+08	2.85651e+08	3.39548e+08	2.64387e+08	3.13384e+08	3.13516e+08	3.04747e+08	3.1124e+08	1.10731	0.147056	0.121126	0.833333	0.881456
Com_18592_pos	Ademetionine	C15 H22 N6 O5 S	398.135	5.675	399.143	No results	No results	Full match	Nucleosides, nucleotides, and analogues	5'-deoxyribonucleosides	5'-deoxy-5'-thionucleosides	5'-deoxy-5'-thionucleosides	4.32349e+06	5.25094e+06	5.15187e+06	4.57214e+06	4.61849e+06	4.92251e+06	4.54474e+06	2.0305e+06	3.52724e+06	2.43137e+06	3.79627e+06	4.96088e+06	1.35454	0.4378	0.0587361	0.861111	0.763653
Com_18641_pos	(-)-chimonanthine	C22 H26 N4	346.215	5.862	347.222	No results	No results	Full match	Organoheterocyclic compounds	Indoles and derivatives	Pyrroloindoles	Pyrroloindoles	1.00957e+06	968564	1.02272e+06	995223	1.00432e+06	1.06494e+06	2.42195e+06	1.59815e+06	978363	989617	4.55909e+06	5.40969e+06	0.380109	-1.39552	0.0570746	0.722222	0.811427
Com_1865_pos	N-Acetyl-DL-glutamic acid	C7 H11 N O5	189.064	2.28	190.071	Full match	Full match	Full match	Organic acids and derivatives	Carboxylic acids and derivatives	Amino acids, peptides, and analogues	Glutamic acid and derivatives	4.09802e+08	3.15027e+08	3.65274e+08	3.39681e+08	3.19299e+08	2.52028e+08	1.63398e+08	1.1429e+08	1.63107e+08	1.44517e+08	1.47125e+08	1.53685e+08	2.25828	1.17522	3.70658e-06	1	1.41697
Com_18657_pos	Oxymorphone	C17 H19 N O4	301.135	5.58	302.142	No results	Invalid mass	No results	Benzenoids	Phenanthrenes and derivatives	Not available	Phenanthrenes and derivatives	3.5642e+06	2.0222e+06	7.36024e+06	3.31109e+06	3.23093e+06	2.61578e+06	1.5098e+06	1.60481e+06	1.45298e+06	1.39339e+06	1.43273e+06	1.54147e+06	2.47387	1.30677	0.00545121	1	1.59278
Com_1866_pos	Methylmalonate	C4 H6 O4	118.027	3.85	119.034	No results	No results	Full match	Organic acids and derivatives	Carboxylic acids and derivatives	Dicarboxylic acids and derivatives	Dicarboxylic acids and derivatives	3.60378e+08	3.51301e+08	3.52447e+08	3.48381e+08	3.55366e+08	3.72016e+08	3.81306e+08	3.92239e+08	3.88406e+08	3.52981e+08	3.69544e+08	3.64676e+08	0.95142	-0.0718456	0.0324788	0.861111	0.355164
Com_18695_pos	Coumarin-3-carboxylic acid	C10 H6 O4	190.026	3.544	208.06	No results	No results	Full match	Phenylpropanoids and polyketides	Coumarins and derivatives	Not available	Coumarins and derivatives	5.07005e+06	4.4105e+06	2.75715e+06	4.02116e+06	4.46613e+06	4.94784e+06	6.0692e+06	4.79843e+06	4.48645e+06	7.37331e+06	6.62443e+06	5.63024e+06	0.733886	-0.446373	0.0257741	0.888889	0.975657
Com_1874_pos	6-Methylquinoline	C10 H9 N	143.074	5.325	144.081	Full match	No results	No results	Organoheterocyclic compounds	Quinolines and derivatives	Not available	Quinolines and derivatives	3.76886e+08	3.64938e+08	3.29204e+08	3.36703e+08	3.19634e+08	3.09462e+08	3.49297e+08	3.16052e+08	2.90803e+08	2.33272e+08	2.84192e+08	2.83555e+08	1.15915	0.213069	0.0422528	0.861111	0.954879
Com_18750_pos	4-methyl-5-(phenylthio)pyrimidin-2-amine	C11 H11 N3 S	217.071	1.213	218.078	Invalid mass	No results	No results					3.90028e+06	2.01646e+06	2.93756e+06	2.17781e+06	1.07513e+06	2.67469e+06	1.73336e+06	1.06069e+06	1.78549e+06	1.2173e+06	1.95185e+06	2.6822e+06	1.41713	0.502972	0.184804	0.777778	0.445648
Com_18770_pos	2-Hydroxyisocaproic Acid	C6 H12 O3	132.079	5.718	133.086	No results	No results	Full match	Lipids and lipid-like molecules	Fatty Acyls	Fatty acids and conjugates	Hydroxy fatty acids	1.05267e+06	1.0798e+06	1.1252e+06	1.05611e+06	1.16439e+06	1.1547e+06	1.20559e+06	1.22526e+06	1.32935e+06	7.28486e+06	1.2421e+06	1.32038e+06	0.487441	-1.0367	0.204883	1	0.839401
Com_1878_pos	YMK	C20 H32 N4 O5 S	220.108	5.612	221.115	Invalid mass	No results	No results					4.02227e+08	4.07394e+08	3.8919e+08	3.67134e+08	3.37878e+08	3.17557e+08	3.68479e+08	3.65142e+08	3.55645e+08	3.74808e+08	3.72827e+08	3.74432e+08	1.00454	0.00653946	0.989699	0.555556	0.136249
Com_18787_pos	Tetrahydrocorticosterone	C21 H34 O4	722.479	8.492	723.487	Invalid mass	No results	No results	Lipids and lipid-like molecules	Steroids and steroid derivatives	Hydroxysteroids	21-hydroxysteroids	4.93084e+06	4.00113e+06	2.88445e+06	2.00301e+06	3.67126e+06	3.9594e+06	7.89325e+06	5.01886e+06	4.62385e+06	6.04922e+06	5.11765e+06	4.99514e+06	0.636539	-0.651679	0.013609	0.972222	0.90162
Com_1885_pos	4-methoxy-6-(prop-2-en-1-yl)-2H-1,3-benzodioxole	C11 H12 O3	192.079	5.434	193.086	Full match	No results	Full match					2.93516e+08	2.93727e+08	2.82791e+08	2.87964e+08	3.0191e+08	3.39685e+08	3.11535e+08	3.21805e+08	3.22832e+08	2.90648e+08	3.04475e+08	2.97271e+08	0.973507	-0.0387368	0.405137	0.722222	0.282798
Com_18878_pos	(+)-Bicuculline	C20 H17 N O6	367.106	1.542	368.113	No results	No results	Full match	Alkaloids and derivatives	Phthalide isoquinolines	Not available	Phthalide isoquinolines	1.96016e+06	1.97794e+06	1.99064e+06	1.90585e+06	1.75406e+06	1.8553e+06	2.16444e+06	2.21364e+06	7.85005e+06	2.09523e+06	3.06693e+06	2.01036e+06	0.589875	-0.761519	0.132623	1	1.008
Com_18886_pos	13-α-(21)-Epoxyeurycomanone	C20 H24 O10	424.133	5.517	425.14	No results	Invalid mass	No results					3.53859e+06	4.69666e+06	3.28695e+06	3.57296e+06	3.26947e+06	3.94179e+06	3.87903e+06	4.47885e+06	3.60501e+06	3.78108e+06	3.38969e+06	3.5607e+06	0.982906	-0.024875	0.76266	0.611111	0.105431
Com_189_pos	Adenosine	C10 H13 N5 O4	267.097	3.373	268.104	Full match	Full match	Full match	Nucleosides, nucleotides, and analogues	Purine nucleosides	Not available	Purine nucleosides	1.94307e+08	1.8165e+08	1.96501e+08	1.858e+08	1.89367e+08	1.92627e+08	2.34354e+09	2.3967e+09	1.27166e+09	1.41719e+09	2.90684e+09	4.54812e+09	0.076609	-3.70634	4.76694e-05	1	1.40066
Com_1893_pos	2-(2-acetyl-3,5-dihydroxyphenyl)acetic acid	C10 H10 O5	192.042	5.37	193.05	Invalid mass	No match	No match					1.72021e+08	2.15428e+08	2.12598e+08	1.89967e+08	2.4907e+08	2.94456e+08	2.89929e+08	3.08614e+08	4.37997e+08	3.7088e+08	3.15978e+08	3.08158e+08	0.656414	-0.607323	0.00191152	0.972222	1.50455
Com_18954_pos	Lathyrol	C20 H30 O4	334.214	5.663	335.221	No results	No results	Full match	Lipids and lipid-like molecules	Prenol lipids	Diterpenoids	Diterpenoids	2.50112e+06	3.09471e+06	1.90602e+06	1.92125e+06	1.89016e+06	1.91129e+06	1.99572e+06	2.4638e+06	1.84066e+06	1.98583e+06	1.81691e+06	1.8304e+06	1.1082	0.148223	0.380434	0.666667	0.256825
Com_19046_pos	(-)-Erythromycin	C37 H67 N O13	1430.9	10.519	716.458	Invalid mass	No results	No results	Organic oxygen compounds	Organooxygen compounds	Carbohydrates and carbohydrate conjugates	Aminoglycosides	3.81166e+06	4.59098e+06	4.14265e+06	5.39884e+06	5.71636e+06	4.41753e+06	1.29711e+06	1.16832e+06	1.48562e+06	787155	1.97953e+06	2.18759e+06	3.15295	1.6567	0.000211474	1	1.15963
Com_1905_pos	6-Methylcoumarin	C10 H8 O2	160.052	0.625	161.06	No results	No results	Full match	Phenylpropanoids and polyketides	Coumarins and derivatives	Not available	Coumarins and derivatives	1.60082e+08	1.73685e+08	1.6928e+08	2.17353e+08	2.59682e+08	3.12654e+08	2.66287e+08	2.77921e+08	3.04753e+08	2.82288e+08	3.42377e+08	3.14997e+08	0.722755	-0.468422	0.0221419	0.888889	1.08344
Com_19095_pos	2-Amino-1,3,4-tetradecanetriol	C14 H31 N O3	261.23	6.083	244.227	No results	No results	Full match	Organic nitrogen compounds	Organonitrogen compounds	Amines	1,3-aminoalcohols	5.83654e+06	4.10559e+06	5.80133e+06	4.72905e+06	4.39541e+06	3.40712e+06	3.45039e+06	3.60145e+06	3.49363e+06	3.35773e+06	3.37375e+06	3.61532e+06	1.35337	0.436561	0.0195845	0.888889	0.688682
Com_19134_pos	7-(3,4-dihydroxyphenyl)-5-hydroxy-1-(4-hydroxyphenyl)heptan-3-one	C19 H22 O5	352.128	5.679	353.136	Invalid mass	No results	No results					4.4143e+06	4.5794e+06	4.1381e+06	4.36133e+06	3.4606e+06	3.48398e+06	2.49684e+06	1.93974e+06	2.27637e+06	2.16455e+06	2.2348e+06	2.91065e+06	1.74269	0.801319	2.55702e-05	1	1.32566
Com_1914_pos	Acetylcysteine	C5 H9 N O3 S	163.03	1.514	164.037	No results	No results	Full match	Organic acids and derivatives	Carboxylic acids and derivatives	Amino acids, peptides, and analogues	N-acyl-L-alpha-amino acids	1.71502e+08	1.73891e+08	1.89152e+08	1.5851e+08	1.47233e+08	1.37618e+08	9.38358e+06	1.31677e+07	1.36284e+07	2.30846e+07	3.5356e+07	2.68499e+07	8.05059	3.00909	8.02471e-05	1	1.40193
Com_1924_pos	Vasicinone	C11 H10 N2 O2	185.048	3.963	203.081	Invalid mass	No results	No results	Organoheterocyclic compounds	Diazanaphthalenes	Benzodiazines	Quinazolines	3.52576e+08	3.35006e+08	3.27373e+08	3.65715e+08	3.48137e+08	3.27126e+08	3.07882e+08	3.19008e+08	2.76461e+08	3.25385e+08	3.16051e+08	2.64066e+08	1.1366	0.184718	0.0118114	1	0.437814
Com_1925_pos	4-methyl-5-oxo-2-pentyl-2,5-dihydrofuran-3-carboxylic acid	C11 H16 O4	229.131	3.517	230.138	Invalid mass	No results	No results					3.60821e+08	3.43231e+08	3.35572e+08	3.5393e+08	3.30885e+08	3.59862e+08	2.25743e+08	2.22026e+08	1.76627e+08	1.85979e+08	1.94635e+08	1.83546e+08	1.75364	0.810353	1.10048e-05	1	1.90092
Com_1927_pos	1-(3-ethyl-2,4-dihydroxy-6-methoxyphenyl)butan-1-one	C13 H18 O4	220.108	5.364	441.223	Invalid mass	No results	No results					3.78201e+08	3.74161e+08	3.67078e+08	3.65277e+08	3.49054e+08	3.40217e+08	2.74678e+08	2.77357e+08	2.62985e+08	2.62016e+08	2.47511e+08	2.73464e+08	1.36043	0.444066	1.698e-07	1	0.267107
Com_1933_pos	Citrinin	C13 H14 O5	250.084	0.594	251.091	Full match	No results	No results	Organoheterocyclic compounds	Benzopyrans	Not available	Benzopyrans	3.03639e+08	2.99333e+08	2.76805e+08	3.07679e+08	2.95032e+08	3.42677e+08	3.92631e+08	3.51922e+08	3.86701e+08	3.51242e+08	3.78011e+08	3.54563e+08	0.823977	-0.279324	0.000352196	1	1.12567
Com_19355_pos	D-3-Phosphoglyceric acid	C3 H7 O7 P	185.992	1.23	187	No results	No results	Full match	Organic oxygen compounds	Organooxygen compounds	Carbohydrates and carbohydrate conjugates	Sugar acids and derivatives	4.70524e+06	4.50146e+06	4.62362e+06	4.54099e+06	4.81017e+06	5.16616e+06	4.44673e+06	5.31311e+06	5.73038e+06	6.07608e+06	6.13478e+06	6.18099e+06	0.836656	-0.257293	0.019148	0.833333	0.71773
Com_19391_pos	3-O-p-coumaroyl shikimic acid O-hexoside	C22 H26 O12	482.14	5.373	483.147	No results	No results	Full match					4.24861e+06	4.31216e+06	3.90107e+06	4.73397e+06	5.9928e+06	5.88356e+06	6.42345e+06	5.83083e+06	6.54332e+06	3.77251e+06	4.67565e+06	5.51857e+06	0.887312	-0.172487	0.331171	0.638889	0.539538
Com_19446_pos	Lactucin	C15 H16 O5	276.099	11.947	277.106	No results	No results	Full match	Organoheterocyclic compounds	Lactones	Gamma butyrolactones	Gamma butyrolactones	2.36105e+06	1.63543e+06	2.0443e+06	3.10115e+06	3.10883e+06	3.93612e+06	4.3798e+06	7.33042e+06	4.5296e+06	4.67981e+06	2.83265e+06	4.56182e+06	0.57169	-0.806696	0.0107315	0.916667	1.45244
Com_1951_pos	Glutamic acid	C5 H9 N O4	147.053	1.215	148.06	No results	Full match	Full match	Organic acids and derivatives	Carboxylic acids and derivatives	Amino acids, peptides, and analogues	Glutamic acid and derivatives	1.62253e+08	1.57428e+08	1.61393e+08	1.55406e+08	1.42148e+08	1.48289e+08	3.97093e+08	4.03436e+08	4.12304e+08	3.56726e+08	3.95875e+08	3.43866e+08	0.401385	-1.31694	1.45621e-09	1	2.05697
Com_19511_pos	Euphorbia factor L3	C31 H38 O7	522.26	5.004	523.267	No results	No results	Full match	Lipids and lipid-like molecules	Prenol lipids	Diterpenoids	Diterpenoids	2.20998e+06	3.31468e+06	2.17059e+06	2.81088e+06	2.09177e+06	2.57317e+06	4.96607e+06	5.0736e+06	4.91107e+06	6.04075e+06	6.77023e+06	5.18116e+06	0.460526	-1.11864	1.09431e-05	1	1.18124
Com_19656_pos	Ligustilide	C12 H14 O2	190.099	4.819	191.107	No results	No results	Full match	Organoheterocyclic compounds	Isobenzofurans	Not available	Isobenzofurans	1.40636e+06	1.33537e+06	1.38146e+06	1.32487e+06	1.30244e+06	1.37883e+06	2.00177e+06	2.02934e+06	2.11999e+06	3.2975e+06	1.42157e+06	1.81127e+06	0.641042	-0.64151	0.0141092	1	0.717353
Com_19679_pos	16H-dinaphtho[2,1-d:1,2-g][1,3]dioxocine	C22 H16 O2	312.111	5.492	313.118	Invalid mass	No results	No results					3.80429e+06	3.11135e+06	4.07174e+06	3.86927e+06	4.63371e+06	2.72673e+06	3.28932e+06	2.99044e+06	2.86586e+06	3.19217e+06	3.50051e+06	4.08825e+06	1.11495	0.156979	0.312711	0.638889	0.247606
Com_19746_pos	Kynurenic acid	C10 H7 N O3	207.053	5.265	208.06	Invalid mass	Invalid mass	No results	Organoheterocyclic compounds	Quinolines and derivatives	Quinoline carboxylic acids	Quinoline carboxylic acids	1.0839e+06	1.51169e+06	1.2355e+06	1.0877e+06	1.05673e+06	1.11227e+06	6.82263e+06	2.25328e+06	1.74126e+06	1.4891e+06	4.58316e+06	2.4383e+06	0.366716	-1.44726	0.0148825	0.972222	1.38186
Com_19752_pos	4-Demethylepipodophyllotoxin	C21 H20 O8	400.116	5.453	401.122	No results	No results	Full match	Lignans, neolignans and related compounds	Lignan lactones	Podophyllotoxins	Podophyllotoxins	4.65722e+06	4.10043e+06	4.35205e+06	4.89134e+06	3.10161e+06	3.34585e+06	2.87274e+06	2.48268e+06	3.34148e+06	2.54123e+06	2.6837e+06	2.39076e+06	1.49875	0.58376	0.0018056	0.972222	1.2368
Com_19798_pos	Nodakenetin	C14 H14 O4	246.089	1.779	247.096	No results	No results	Full match	Phenylpropanoids and polyketides	Coumarins and derivatives	Furanocoumarins	Psoralens	1.05048e+06	1.06964e+06	1.10148e+06	1.06173e+06	1.01016e+06	1.5838e+06	2.78152e+06	1.63762e+06	2.09061e+06	1.03591e+06	3.24216e+06	1.19587e+06	0.573887	-0.80116	0.0483342	0.833333	0.593713
Com_1983_pos	Monoolein	C21 H40 O4	356.293	10.076	379.282	Full match	No results	Full match	Lipids and lipid-like molecules	Glycerolipids	Monoradylglycerols	1-monoacylglycerols	1.31427e+07	2.33689e+07	1.59877e+07	1.63498e+07	1.01901e+07	1.21255e+07	3.53143e+08	2.69498e+08	2.46614e+08	1.81553e+08	2.57411e+08	2.11617e+08	0.0599832	-4.0593	7.9419e-09	1	1.13512
Com_1984_pos	2-Arachidonoyl glycerol	C23 H38 O4	378.274	10.102	379.282	Invalid mass	No results	No results	Lipids and lipid-like molecules	Endocannabinoids	Not available	Endocannabinoids	1.31427e+07	2.33689e+07	1.59877e+07	1.60528e+07	1.01901e+07	1.21255e+07	3.53143e+08	2.69498e+08	2.46614e+08	9.99724e+07	2.57411e+08	2.11617e+08	0.0631791	-3.98441	5.41829e-07	1	1.09365
Com_1987_pos	Limonin	C26 H30 O8	470.192	5.598	471.2	Full match	No results	Full match	Lipids and lipid-like molecules	Prenol lipids	Triterpenoids	Limonoids	3.38323e+08	3.22927e+08	3.52838e+08	3.51202e+08	1.13863e+08	3.29703e+08	2.20768e+08	2.41201e+08	2.2316e+08	2.3201e+08	9.63073e+07	2.64718e+08	1.4152	0.501005	0.195508	0.861111	0.708804
Com_1988_pos	16-Heptadecyne-1,2,4-triol	C17 H32 O3	306.219	6.11	307.226	Invalid mass	No results	No results	Lipids and lipid-like molecules	Fatty Acyls	Fatty alcohols	Long-chain fatty alcohols	3.69609e+08	3.51159e+08	3.59412e+08	3.50934e+08	3.28024e+08	3.15445e+08	3.44522e+08	3.44513e+08	3.25441e+08	2.78639e+08	3.1046e+08	3.3535e+08	1.06997	0.0975649	0.127813	0.805556	0.600812
Com_19969_pos	Isoguanosine	C10 H13 N5 O5	283.092	4.235	284.099	No results	Full match	Full match	Nucleosides, nucleotides, and analogues	Purine nucleosides	Not available	Purine nucleosides	925076	934037	1.00174e+06	990513	1.03351e+06	1.10871e+06	3.45158e+06	6.76423e+06	1.56044e+06	1.68882e+06	3.18769e+06	4.24725e+06	0.286774	-1.80201	0.00416686	1	1.23928
Com_19973_pos	Ursonic acid	C30 H46 O3	472.355	7.052	473.362	No results	Invalid mass	No match					1.21417e+06	1.20994e+06	1.32964e+06	1.35466e+06	1.4218e+06	1.45867e+06	6.51963e+06	6.19805e+06	4.21858e+06	6.06973e+06	3.53519e+06	4.93655e+06	0.253794	-1.97827	1.34354e-05	1	1.68498
Com_20_pos	Palmitic Acid	C16 H32 O2	273.266	6.539	274.274	Invalid mass	No results	No match	Lipids and lipid-like molecules	Fatty Acyls	Fatty acids and conjugates	Long-chain fatty acids	2.20394e+10	2.09355e+10	1.90638e+10	1.74292e+10	1.70829e+10	1.66386e+10	2.14458e+10	1.85517e+10	1.52878e+10	1.17225e+10	1.69584e+10	1.37218e+10	1.15868	0.212485	0.148157	0.75	0.306201
Com_20011_pos	Mosloflavone	C17 H14 O5	298.083	5.955	299.091	No results	No results	Full match	Phenylpropanoids and polyketides	Flavonoids	O-methylated flavonoids	7-O-methylated flavonoids	3.6154e+06	3.85935e+06	2.68568e+06	3.53109e+06	2.63751e+06	3.10367e+06	1.97238e+06	1.777e+06	2.28725e+06	3.09412e+06	2.8423e+06	2.54323e+06	1.33868	0.420815	0.0217323	0.888889	0.816379
Com_2006_pos	4-{3-[(3,4-dihydroxyphenyl)methyl]-2-methylbutyl}benzene-1,2-diol	C18 H22 O4	324.132	5.066	325.139	Invalid mass	No results	No results					3.71689e+08	3.33682e+08	3.27184e+08	3.10606e+08	2.99566e+08	3.13798e+06	2.34259e+08	2.48074e+08	2.56453e+08	2.26097e+08	2.28006e+08	2.01062e+08	1.18072	0.239666	0.604969	0.833333	0.517895
Com_20104_pos	Phosphocreatine	C4 H10 N3 O5 P	211.036	10.407	212.044	No results	No results	Full match	Organic acids and derivatives	Carboxylic acids and derivatives	Amino acids, peptides, and analogues	Alpha amino acids and derivatives	3.02369e+06	3.1073e+06	3.71352e+06	5.39452e+06	3.69954e+06	3.92045e+06	2.83408e+06	3.21384e+06	3.08549e+06	3.12014e+06	3.0246e+06	3.18736e+06	1.23793	0.30793	0.0697606	0.777778	0.845899
Com_20135_pos	Peucedanol	C14 H16 O5	264.098	5.051	265.106	No results	Invalid mass	No results					3.04045e+06	3.69326e+06	2.92645e+06	2.96949e+06	4.06602e+06	2.81923e+06	1.65865e+06	3.7114e+06	4.42949e+06	3.46168e+06	2.98351e+06	4.40427e+06	0.945078	-0.0814949	0.918093	0.666667	0.040243
Com_20185_pos	NMK	C15 H29 N5 O5 S	373.18	5.36	374.187	Invalid mass	No results	No results					4.4934e+06	3.14164e+06	3.70893e+06	2.40741e+06	2.50598e+06	3.05154e+06	5.91311e+06	6.42264e+06	6.11115e+06	4.19026e+06	5.15731e+06	4.13238e+06	0.604786	-0.725504	0.00229422	0.944444	1.36489
Com_2021_pos	Bialaphos	C11 H22 N3 O6 P	345.106	2.073	346.113	Invalid mass	No results	No results	Organic acids and derivatives	Carboxylic acids and derivatives	Amino acids, peptides, and analogues	Peptides	1.20182e+08	1.60249e+08	1.64551e+08	1.54276e+08	1.44479e+08	1.48297e+08	3.28245e+07	4.04862e+08	3.83294e+08	3.47035e+08	3.80577e+08	3.70724e+08	0.464766	-1.10542	0.252469	0.833333	0.617711
Com_20319_pos	Alprazolam-d8	C17 H5 [2]H8 Cl N4	316.127	3.937	339.118	Invalid mass	No results	No results					5.00047e+06	5.82586e+06	4.20267e+06	3.71682e+06	3.85413e+06	3.63388e+06	3.0985e+06	4.93214e+06	3.1198e+06	4.96039e+06	4.21891e+06	3.6221e+06	1.09527	0.131293	0.434642	0.666667	0.27223
Com_20416_pos	Dl-3-Hydroxynorvaline	C5 H11 N O3	133.074	1.895	134.081	No results	No results	Full match	Organic acids and derivatives	Carboxylic acids and derivatives	Amino acids, peptides, and analogues	Alpha amino acids	4.68029e+06	4.70734e+06	4.35605e+06	4.71901e+06	3.99718e+06	3.50849e+06	3.77865e+06	4.22267e+06	2.40123e+06	3.51939e+06	3.13368e+06	4.03687e+06	1.23117	0.300025	0.0550522	0.833333	0.674673
Com_2043_pos	Coumarin	C9 H6 O2	146.036	0.573	147.043	Full match	Full match	Full match	Phenylpropanoids and polyketides	Coumarins and derivatives	Not available	Coumarins and derivatives	1.56695e+08	1.71291e+08	1.81326e+08	2.38198e+08	2.83816e+08	3.35549e+08	2.27508e+08	2.40933e+08	2.69575e+08	2.63103e+08	2.86375e+08	2.74858e+08	0.874883	-0.192838	0.238512	0.666667	0.683264
Com_20438_pos	L-Ornithine	C5 H12 N2 O2	132.09	1.581	133.097	No results	No results	Full match	Organic acids and derivatives	Carboxylic acids and derivatives	Amino acids, peptides, and analogues	L-alpha-amino acids	1.28224e+06	1.23165e+06	1.23292e+06	1.19664e+06	1.13824e+06	1.11392e+06	2.52608e+06	2.34744e+06	6.23096e+06	1.63096e+06	1.35713e+06	1.35409e+06	0.465836	-1.10211	0.0503163	1	1.27744
Com_2050_pos	Arbutin	C12 H16 O7	272.089	0.293	273.096	No results	No results	Full match	Organic oxygen compounds	Organooxygen compounds	Carbohydrates and carbohydrate conjugates	Phenolic glycosides	1.59751e+08	1.76713e+08	1.78715e+08	2.14653e+08	3.24994e+08	2.94614e+08	1.42851e+08	1.6883e+08	1.86034e+08	1.91806e+08	2.1976e+08	1.89615e+08	1.228	0.296306	0.225155	0.611111	0.690374
Com_20512_pos	Icariin	C33 H40 O15	676.234	5.359	677.242	Full match	No results	Full match	Phenylpropanoids and polyketides	Flavonoids	Flavonoid glycosides	Flavonoid-7-O-glycosides	4.03176e+06	4.56501e+06	4.00641e+06	5.02154e+06	4.64186e+06	5.08477e+06	3.78155e+06	4.20791e+06	5.36785e+06	2.45823e+06	3.87457e+06	3.10498e+06	1.19988	0.262889	0.123165	0.777778	0.817821
Com_20517_pos	O-Feruloyl 4-hydroxylcoumarin	C19 H14 O6	338.078	2.036	339.085	No results	No results	Full match	Organic oxygen compounds	Organooxygen compounds	Carbohydrates and carbohydrate conjugates	Glucuronic acid derivatives	1.15451e+06	1.11872e+06	1.12357e+06	1.14668e+06	1.06679e+06	1.16441e+06	1.8278e+06	3.35737e+06	6.15988e+06	3.66446e+06	3.56871e+06	3.17912e+06	0.311375	-1.68328	0.000888846	1	1.72612
Com_20524_pos	lupinine	C10 H19 N O	169.147	9.376	170.154	No results	No results	Full match	Alkaloids and derivatives	Lupin alkaloids	Lupinine-type alkaloids	Lupinine-type alkaloids	2.16438e+06	3.91728e+06	2.40642e+06	4.01692e+06	2.4942e+06	2.17347e+06	755977	828531	839946	826844	810273	813640	3.52245	1.81658	0.000116084	1	1.52412
Com_2053_pos	Ethyl ferulate	C12 H14 O4	222.089	0.614	223.096	No results	No results	Full match	Phenylpropanoids and polyketides	Cinnamic acids and derivatives	Hydroxycinnamic acids and derivatives	Coumaric acids and derivatives	2.45223e+08	2.65225e+08	2.37265e+08	2.69051e+08	2.74541e+08	3.3349e+08	3.4316e+08	3.1052e+08	3.22739e+08	2.9396e+08	3.10271e+08	2.96041e+08	0.865777	-0.207933	0.0275542	0.861111	0.854594
Com_20533_pos	Ouabain	C29 H44 O12	584.282	6.377	585.289	Full match	No results	No results	Lipids and lipid-like molecules	Steroids and steroid derivatives	Steroid lactones	Cardenolide glycosides and derivatives	2.59929e+06	2.87789e+06	2.83435e+06	2.87038e+06	2.79543e+06	2.899e+06	4.81856e+06	5.54052e+06	4.06569e+06	5.61188e+06	4.14067e+06	4.85517e+06	0.581292	-0.782666	0.000110055	1	1.43311
Com_2057_pos	N6-Succinyl Adenosine	C14 H17 N5 O8	383.107	5.004	384.115	No results	No results	Full match	Nucleosides, nucleotides, and analogues	Purine nucleosides	Not available	Purine nucleosides	3.62072e+08	3.41251e+08	2.80081e+08	3.01204e+08	2.85493e+08	2.86078e+08	6.61536e+07	6.84871e+07	1.02693e+08	9.76234e+07	9.21621e+07	8.73807e+07	3.60774	1.85109	4.25137e-07	1	1.73729
Com_2058_pos	7-Aminoflunitrazepam	C16 H14 F N3 O	283.117	3.422	284.124	Invalid mass	No results	No results	Organoheterocyclic compounds	Benzodiazepines	1,4-benzodiazepines	1,4-benzodiazepines	3.59533e+08	3.37482e+08	3.46755e+08	3.38167e+08	3.15187e+08	3.16926e+08	2.12961e+08	2.13488e+08	1.98732e+08	1.85415e+08	1.90604e+08	1.9581e+08	1.68257	0.750666	1.62922e-08	1	0.830708
Com_20620_pos	Bisulfurous Acid	C11 H8 O2	172.052	11.94	173.06	No results	No results	Full match	Homogeneous non-metal compounds	Non-metal oxoanionic compounds	Non-metal dithionites	Non-metal dithionites	1.06128e+06	1.06324e+06	1.21642e+06	1.22062e+06	1.17818e+06	1.24605e+06	967856	1.04541e+06	3.4477e+06	1.53286e+06	1.46423e+06	1.63731e+06	0.691981	-0.531195	0.198052	0.666667	0.536697
Com_2067_pos	Laricitrin	C16 H12 O8	332.053	5.436	333.06	No results	No results	Full match	Phenylpropanoids and polyketides	Flavonoids	Flavones	Flavonols	2.53335e+07	2.77178e+07	2.56096e+07	2.81001e+07	2.39275e+07	2.62688e+07	3.19411e+07	2.99887e+07	3.47921e+07	3.04842e+07	3.28938e+07	3.67634e+08	0.297417	-1.74944	0.195517	1	0.90108
Com_20670_pos	(3R)-8-hydroxy-3-(4-hydroxyphenyl)-3,4-dihydro-1H-2-benzopyran-1-one	C15 H12 O4	273.099	6.522	274.106	Invalid mass	No results	No results					3.43249e+06	3.21678e+06	3.1735e+06	3.09388e+06	3.55813e+06	3.16205e+06	3.02515e+06	3.13362e+06	3.41197e+06	4.86732e+06	3.41422e+06	4.54876e+06	0.876603	-0.190004	0.220667	0.583333	0.481282
Com_20737_pos	N-(1-benzyl-4-piperidinyl)-4-(1H-pyrazol-1-yl)benzamide	C22 H24 N4 O	360.194	5.855	361.2	Full match	No results	No results					4.55052e+06	5.0303e+06	5.42173e+06	4.20304e+06	4.88906e+06	4.41221e+06	1.90445e+06	1.93872e+06	1.91729e+06	1.93934e+06	1.89961e+06	1.92799e+06	2.47296	1.30624	2.18391e-06	1	1.90388
Com_2078_pos	Sedanolide	C12 H18 O2	176.12	6.236	177.127	Invalid mass	No results	No results	Organoheterocyclic compounds	Isobenzofurans	Not available	Isobenzofurans	3.57587e+08	3.39735e+08	3.24212e+08	3.21616e+08	2.84712e+08	2.96797e+08	2.92484e+08	2.94706e+08	3.09089e+08	2.69735e+08	2.75978e+08	2.95405e+08	1.10778	0.147675	0.0356453	0.861111	0.637166
Com_208_pos	DL-Arginine	C6 H14 N4 O2	174.112	1.113	175.119	Full match	Full match	Full match	Organic acids and derivatives	Carboxylic acids and derivatives	Amino acids, peptides, and analogues	Arginine and derivatives	3.66038e+09	3.72568e+09	3.37919e+09	3.39315e+09	3.37882e+09	3.48329e+09	2.57521e+09	2.53025e+09	2.8173e+09	2.4707e+09	3.31553e+09	3.12319e+09	1.24883	0.320576	0.00444483	1	0.932216
Com_20934_pos	Mupirocin	C26 H44 O9	522.274	6.999	1045.56	Invalid mass	No results	No results	Lipids and lipid-like molecules	Fatty Acyls	Fatty acids and conjugates	Medium-chain fatty acids	1.46786e+06	1.49366e+06	1.58719e+06	1.72436e+06	1.72567e+06	1.77378e+06	2.11542e+06	1.55851e+06	1.5312e+06	2.02555e+06	1.51927e+06	1.54605e+06	0.949157	-0.0752813	0.547725	0.444444	0.0893373
Com_2099_pos	Prohydrojasmon	C15 H26 O3	254.188	6.213	277.177	No results	No results	Full match	Lipids and lipid-like molecules	Fatty Acyls	Lineolic acids and derivatives	Jasmonic acids	3.02616e+08	2.64814e+08	2.53009e+08	2.51376e+08	2.35786e+08	2.32075e+08	3.29382e+07	3.11865e+07	4.88601e+07	3.52201e+08	4.70623e+07	4.90752e+07	2.74294	1.45572	0.010085	0.833333	1.30537
Com_210_pos	N-Acetylglucosamine	C8 H15 N O6	221.09	2.04	205.071	No results	No results	Full match	Organic oxygen compounds	Organooxygen compounds	Carbohydrates and carbohydrate conjugates	Acylaminosugars	1.90952e+09	1.98231e+09	2.10197e+09	2.02539e+09	2.09363e+09	2.93687e+09	2.18946e+09	2.18266e+09	2.23649e+09	2.04281e+09	2.1921e+09	2.17501e+09	1.00239	0.00344597	0.904183	0.777778	0.141735
Com_21043_pos	L-Methionine sulfone	C5 H11 N O4 S	181.041	2.039	182.048	No results	No results	Full match					1.37026e+06	5.23718e+06	1.40044e+06	1.47255e+06	1.31334e+06	1.38201e+06	1.36154e+06	1.4817e+06	1.40316e+06	1.31916e+06	1.39948e+06	1.42945e+06	1.45045	0.536498	0.381485	0.5	0.62726
Com_2107_pos	p-Aminocinnamic acid	C9 H9 N O2	163.063	1.939	164.07	No results	No results	Full match	Benzenoids	Phenol esters	Not available	Phenol esters	1.18877e+08	1.50883e+08	1.16114e+08	1.32832e+08	1.47555e+08	1.59556e+08	1.72061e+08	1.91935e+08	1.88914e+08	1.78728e+08	1.83357e+08	1.7166e+08	0.759962	-0.396001	0.00235551	1	0.699546
Com_21100_pos	Arachidonoyl ethanolamide phosphate	C22 H38 N O5 P	438.246	5.53	877.498	Invalid mass	No results	No results	Organic acids and derivatives	Organic phosphoric acids and derivatives	Phosphate esters	Phosphoethanolamines	3.58979e+06	2.58001e+06	3.55083e+06	3.42319e+06	2.28058e+06	3.5024e+06	1.20654e+06	1.17396e+06	1.19986e+06	1.11408e+06	1.18363e+06	1.21116e+06	2.6698	1.41673	5.31871e-05	1	1.39709
Com_21148_pos	Ala-trp	C14 H17 N3 O3	275.127	5.244	276.134	No results	No results	Full match	Organic acids and derivatives	Carboxylic acids and derivatives	Amino acids, peptides, and analogues	Dipeptides	1.55229e+06	1.54134e+06	1.62582e+06	1.59166e+06	1.55056e+06	1.63307e+06	5.55751e+06	5.09501e+06	3.55423e+06	2.82379e+06	2.40598e+06	2.24265e+06	0.437966	-1.19111	0.00447932	1	1.55045
Com_2115_pos	N-Acetyl-L-tyrosine	C11 H13 N O4	223.084	5.143	224.092	Full match	Full match	Full match	Organic acids and derivatives	Carboxylic acids and derivatives	Amino acids, peptides, and analogues	Tyrosine and derivatives	2.65325e+08	2.66454e+08	2.98901e+08	2.78218e+08	3.14059e+08	2.87766e+08	2.88768e+08	3.20784e+08	3.64198e+08	2.90722e+08	3.42549e+08	3.58419e+08	0.870401	-0.200248	0.023457	0.888889	0.872651
Com_21268_pos	1,2,3,6,7-Pentamethoxyxanthone	C18 H18 O7	346.105	5.483	347.112	No results	No results	Full match					2.19754e+06	1.4959e+06	2.04805e+06	2.28601e+06	1.63209e+06	1.79079e+06	2.37229e+06	2.98289e+06	1.62574e+06	3.4232e+06	1.81493e+06	2.93994e+06	0.755352	-0.404779	0.103934	0.777778	0.531277
Com_21280_pos	Eurycomanone	C20 H24 O9	408.139	4.971	409.147	No results	Invalid mass	No results					5.06549e+06	4.7702e+06	2.90883e+06	2.78878e+06	2.31554e+06	2.69942e+06	2.68901e+06	2.65722e+06	2.52829e+06	2.4759e+06	2.48891e+06	2.62324e+06	1.3289	0.410235	0.132249	0.833333	0.757814
Com_21452_pos	Flavokawain B	C17 H16 O4	284.106	5.297	285.113	No results	No results	Full match	Phenylpropanoids and polyketides	Linear 1,3-diarylpropanoids	Chalcones and dihydrochalcones	2'-Hydroxychalcones	3.28251e+06	2.59394e+06	3.22022e+06	2.38803e+06	3.1512e+06	3.80372e+06	4.75266e+06	5.14621e+06	4.20203e+06	3.45862e+06	3.81043e+06	4.46914e+06	0.713633	-0.486746	0.0040798	0.972222	1.18258
Com_21504_pos	Colchicine	C22 H25 N O6	399.169	5.458	821.326	No results	No results	Full match	Hydrocarbon derivatives	Tropones	Not available	Tropones	3.54904e+06	1.49666e+06	3.37171e+06	1.75415e+06	1.52399e+06	2.20963e+06	2.48094e+06	2.14781e+06	3.47778e+06	1.83688e+06	2.8977e+06	2.83118e+06	0.887247	-0.172593	0.402375	0.638889	0.310211
Com_21533_pos	N-Acetyl-Asp-Glu	C11 H16 N2 O8	304.091	5.794	305.098	No results	No results	Full match	Organic acids and derivatives	Carboxylic acids and derivatives	Amino acids, peptides, and analogues	Dipeptides	2.28219e+06	4.86562e+06	3.08877e+06	2.40957e+06	2.17381e+06	2.19682e+06	2.11386e+06	2.18336e+06	2.40745e+06	2.38454e+06	2.24212e+06	2.21396e+06	1.25629	0.329166	0.215777	0.694444	0.769926
Com_21564_pos	2-methyl-1,2-dihydrophthalazin-1-one	C9 H8 N2 O	160.064	8.708	161.071	Full match	No results	No results					891558	932718	1.2983e+06	1.18238e+06	4.33108e+06	1.1648e+06	2.51643e+06	1.2762e+06	953428	1.30649e+06	1.15886e+06	920936	1.20517	0.269236	0.813298	0.527778	0.259817
Com_2166_pos	4-Pyridoxate	C8 H9 N O4	183.053	1.578	166.05	No results	No results	Full match	Organoheterocyclic compounds	Pyridines and derivatives	Pyridinecarboxylic acids and derivatives	Pyridinecarboxylic acids	2.46494e+08	2.39375e+08	2.46007e+08	2.29415e+08	2.48093e+08	2.65751e+08	2.58081e+08	3.78222e+08	2.68606e+08	2.54785e+08	2.65248e+08	2.56155e+08	0.877484	-0.188556	0.115299	0.888889	0.665455
Com_2167_pos	Coixol	C8 H7 N O3	165.043	1.556	166.05	No results	No results	Full match	Organoheterocyclic compounds	Benzoxazoles	Benzoxazolones	Benzoxazolones	2.47237e+08	2.40034e+08	2.48597e+08	2.29415e+08	2.48698e+08	2.66335e+08	2.58081e+08	3.78222e+08	2.71625e+08	2.56984e+08	2.6603e+08	2.59168e+08	0.87587	-0.191211	0.105273	0.888889	0.658997
Com_21702_pos	Aristolochic acids	C17 H11 N O7	341.054	5.628	342.062	No results	No results	Full match	Benzenoids	Phenanthrenes and derivatives	Aristolochic acids and derivatives	Aristolochic acids and derivatives	906935	1.06013e+06	841705	890781	890304	1.21901e+06	890609	828800	872273	969221	810162	831968	1.11644	0.158904	0.145785	0.805556	0.221459
Com_21795_pos	LPE 14:0	C19 H40 N O7 P	425.255	8.138	448.244	No results	Full match	Full match	Lipids and lipid-like molecules	Glycerophospholipids	Glycerophosphoethanolamines	1-acyl-sn-glycero-3-phosphoethanolamines	1.14806e+06	1.18555e+06	1.31633e+06	1.42693e+06	1.45999e+06	1.4364e+06	5.02038e+06	3.64021e+06	1.18931e+06	2.27817e+06	1.43069e+06	1.18021e+06	0.540964	-0.886394	0.127363	0.694444	0.962624
Com_21899_pos	Santacruzamate A	C15 H22 N2 O3	278.162	5.7	579.313	No results	No results	Full match	Organic acids and derivatives	Carboxylic acids and derivatives	Amino acids, peptides, and analogues	Gamma amino acids and derivatives	4.59615e+06	3.73489e+06	4.10177e+06	3.55789e+06	2.69258e+06	2.39946e+06	3.0758e+06	3.12421e+06	2.76238e+06	2.93875e+06	2.58108e+06	2.80943e+06	1.21924	0.285985	0.151554	0.694444	0.650296
Com_219_pos	9-Oxo-ODE	C18 H30 O3	294.219	6.257	295.226	Full match	No results	Full match	Lipids and lipid-like molecules	Fatty Acyls	Lineolic acids and derivatives	Lineolic acids and derivatives	3.95484e+09	3.79749e+09	3.74777e+09	3.51129e+09	3.24318e+09	3.19293e+09	3.06922e+09	3.01516e+09	3.29433e+09	2.84979e+09	2.86162e+09	3.18793e+09	1.1734	0.230698	0.00541466	0.944444	0.94889
Com_21915_pos	PE 15:0_16:0	C36 H72 N O8 P	677.498	10.314	700.487	No results	Full match	No results					2.39822e+06	4.26589e+06	4.5217e+06	2.4708e+06	2.38211e+06	2.35359e+06	1.77478e+06	1.90356e+06	1.92325e+06	2.53245e+06	3.0435e+06	3.3864e+06	1.26287	0.336702	0.220171	0.666667	0.672339
Com_2194_pos	Ornithine	C5 H12 N2 O2	132.09	1.188	133.097	Full match	Full match	Full match	Organic acids and derivatives	Carboxylic acids and derivatives	Amino acids, peptides, and analogues	Alpha amino acids	1.14658e+07	1.10143e+07	1.17998e+07	9.74687e+06	9.76705e+06	9.08483e+06	3.62566e+08	3.67862e+08	2.94635e+08	2.76591e+08	1.48461e+08	1.61288e+08	0.039021	-4.67961	2.25852e-06	1	1.60802
Com_22_pos	L-Phenylalanine	C9 H11 N O2	165.079	4.924	166.086	Full match	Full match	Full match	Organic acids and derivatives	Carboxylic acids and derivatives	Amino acids, peptides, and analogues	Phenylalanine and derivatives	6.6931e+09	6.42713e+09	8.19136e+09	7.86953e+09	8.19441e+09	8.19258e+09	2.8991e+10	2.89192e+10	2.72702e+10	2.53412e+10	2.76157e+10	2.87672e+10	0.273019	-1.87293	2.84978e-08	1	0.96372
Com_22098_pos	Lobetyolin	C20 H28 O8	396.178	5.401	397.185	No results	No results	Full match	Lipids and lipid-like molecules	Fatty Acyls	Fatty acyl glycosides	Fatty acyl glycosides of mono- and disaccharides	3.24471e+06	2.42094e+06	2.00386e+06	1.61562e+06	1.67623e+06	1.75267e+06	2.09071e+06	1.79897e+06	2.77203e+06	2.25715e+06	4.60483e+06	2.38217e+06	0.79933	-0.323137	0.260684	0.722222	0.576221
Com_22277_pos	TriacetonaMine	C9 H17 N O	155.131	3.175	156.138	No results	No results	Full match	Organoheterocyclic compounds	Piperidines	Piperidinones	Piperidinones	1.01857e+06	1.34788e+06	1.06808e+06	1.0596e+06	1.1851e+06	1.21697e+06	2.03699e+06	4.60227e+06	1.17976e+06	2.32242e+06	1.23603e+06	1.98526e+06	0.516077	-0.954341	0.0396974	0.888889	0.727672
Com_22286_pos	Bergapten	C12 H8 O4	216.041	4.284	217.049	No results	No results	Full match	Phenylpropanoids and polyketides	Coumarins and derivatives	Furanocoumarins	5-methoxypsoralens	2.43526e+06	2.45832e+06	2.59024e+06	2.63004e+06	2.67737e+06	2.84745e+06	2.59066e+06	2.65676e+06	2.72648e+06	2.61758e+06	2.71352e+06	2.75366e+06	0.973848	-0.0382322	0.31708	0.694444	0.188411
Com_2232_pos	N-Acetyl-L-methionine	C7 H13 N O3 S	191.062	1.868	174.058	No results	No results	Full match	Organic acids and derivatives	Carboxylic acids and derivatives	Amino acids, peptides, and analogues	Methionine and derivatives	3.28681e+08	3.16458e+08	2.97322e+08	2.74792e+08	2.42366e+08	2.47572e+08	1.15278e+08	8.1594e+07	1.03865e+08	1.5572e+08	1.02474e+08	1.47408e+08	2.41696	1.27319	5.8627e-05	1	1.33924
Com_2238_pos	3-Dehydroshikimic acid	C7 H8 O5	172.037	2.13	173.044	No results	No results	Full match	Organic oxygen compounds	Organooxygen compounds	Carbonyl compounds	Cyclohexenones	2.19413e+08	2.18953e+08	2.24084e+08	2.34848e+08	2.5346e+08	2.66937e+08	3.17416e+08	3.27761e+08	3.32942e+08	3.04086e+08	3.37539e+08	3.32393e+08	0.726227	-0.461508	4.90584e-05	1	1.46838
Com_2240_pos	mesityl (4-methylphenyl) sulfone	C16 H18 O2 S	274.103	4.648	275.11	Full match	No results	No results					2.70475e+08	2.47843e+08	2.52067e+08	2.3901e+08	2.32009e+08	2.45817e+08	3.06619e+08	2.9566e+08	2.99074e+08	2.96484e+08	2.61628e+08	2.69825e+08	0.860018	-0.217561	0.00132824	0.944444	0.821987
Com_22590_pos	DQH	C15 H22 N6 O7	416.166	5.303	417.173	Invalid mass	No results	No results					2.43941e+06	2.5342e+06	2.5441e+06	2.45955e+06	2.47484e+06	2.66249e+06	2.15666e+06	2.23416e+06	2.30055e+06	2.13014e+06	2.22352e+06	2.21048e+06	1.14025	0.189349	2.02306e-05	1	0.607102
Com_22600_pos	Cyanidin 3-O-glucoside	C21 H21 Cl O11	484.075	6.596	485.082	No results	No results	Full match	Phenylpropanoids and polyketides	Flavonoids	Flavonoid glycosides	Anthocyanidin 3-O-6-p-coumaroyl glycosides	1.94355e+06	1.9401e+06	1.76511e+06	1.85919e+06	1.78146e+06	1.79669e+06	1.88083e+06	1.87638e+06	1.58094e+06	1.45155e+06	1.67084e+06	1.64937e+06	1.09656	0.132982	0.0704588	0.777778	0.221779
Com_2264_pos	2-Acetylpyrazine	C6 H6 N2 O	122.048	2.082	123.055	No results	No results	Full match	Organic oxygen compounds	Organooxygen compounds	Carbonyl compounds	Aryl alkyl ketones	1.2271e+08	1.19564e+08	1.19917e+08	1.11757e+08	1.19506e+08	1.18907e+08	3.46971e+08	3.07587e+08	1.92283e+08	2.01325e+08	2.12655e+08	2.31256e+08	0.477429	-1.06664	0.000713074	1	1.60739
Com_2267_pos	Resibufogenin	C24 H32 O4	384.229	6.448	385.237	No results	Full match	Full match	Lipids and lipid-like molecules	Steroids and steroid derivatives	Steroid lactones	Bufanolides and derivatives	1.19591e+07	1.26772e+07	8.1844e+06	7.88602e+06	1.70495e+07	1.67486e+07	2.87505e+07	2.57755e+07	3.70085e+06	2.88252e+06	2.27357e+07	6.29953e+07	0.507386	-0.978844	0.671671	0.666667	0.146863
Com_22807_pos	Ligustrazine	C8 H12 N2	136.099	5.802	311.161	No results	No results	Full match	Organoheterocyclic compounds	Diazines	Pyrazines	Pyrazines	4.00314e+06	2.81021e+06	2.85945e+06	2.95696e+06	1.91488e+06	1.83057e+06	1.86407e+06	2.17352e+06	1.33117e+06	608443	2.09426e+06	2.06927e+06	1.6148	0.691352	0.0548429	0.805556	0.735222
Com_22830_pos	Prostaglandin J2	C20 H30 O4	316.202	6.184	317.209	Invalid mass	Invalid mass	No results	Lipids and lipid-like molecules	Fatty Acyls	Eicosanoids	Prostaglandins and related compounds	815319	2.31536e+06	1.9129e+06	2.03343e+06	1.80935e+06	1.64722e+06	1.64171e+06	2.01414e+06	2.62515e+06	2.1468e+06	1.53482e+06	2.27329e+06	0.860874	-0.216127	0.323583	0.611111	0.368072
Com_22836_pos	Fumaric Acid	C4 H4 O4	116.011	2.994	134.045	No results	No results	Full match	Organic acids and derivatives	Carboxylic acids and derivatives	Dicarboxylic acids and derivatives	Dicarboxylic acids and derivatives	3.97932e+06	1.49694e+06	1.6197e+06	1.04405e+06	1.13261e+06	1.17425e+06	1.38538e+06	1.27173e+06	1.26005e+06	1.28835e+06	1.44564e+06	1.32891e+06	1.30912	0.3886	0.496742	0.5	0.465384
Com_22871_pos	3-(2-methylpropyl)-octahydropyrrolo[1,2-a]pyrazine-1,4-dione	C11 H18 N2 O2	232.122	5.642	233.129	Invalid mass	No results	No match					1.3511e+06	1.29287e+06	1.3153e+06	1.32703e+06	1.33957e+06	1.34998e+06	4.2607e+06	3.42754e+06	4.16829e+06	3.66452e+06	4.05866e+06	2.15053e+06	0.367039	-1.44599	0.000231117	1	1.61069
Com_22923_pos	Demethoxycurcumin	C20 H18 O5	338.117	5.41	339.124	No results	No results	Full match	Phenylpropanoids and polyketides	Diarylheptanoids	Linear diarylheptanoids	Curcuminoids	2.25908e+06	2.24677e+06	2.16957e+06	2.65526e+06	2.22199e+06	2.21437e+06	3.05603e+06	4.16782e+06	2.67979e+06	3.89833e+06	2.12445e+06	2.94218e+06	0.729626	-0.45477	0.0329676	0.833333	1.14538
Com_22926_pos	Licoagroside D	C22 H24 O10	448.135	5.469	449.142	No results	No results	Full match	Lipids and lipid-like molecules	Saccharolipids	Not available	Saccharolipids	3.30372e+06	2.54274e+06	1.72425e+06	3.41068e+06	2.48858e+06	3.01814e+06	3.32438e+06	3.22461e+06	3.68649e+06	3.63845e+06	3.54441e+06	2.30382e+06	0.83602	-0.258391	0.161224	0.777778	0.593066
Com_2303_pos	2,6-Di-tert-butyl-1,4-benzoquinone	C14 H20 O2	220.146	6.184	221.153	Full match	No results	No results	Lipids and lipid-like molecules	Prenol lipids	Monoterpenoids	Monocyclic monoterpenoids	2.78026e+08	2.57379e+08	2.94777e+08	2.56582e+08	2.43644e+08	2.60821e+08	2.70251e+08	2.36644e+08	2.35336e+08	2.22974e+08	2.30582e+08	2.89058e+08	1.07165	0.0998288	0.186555	0.75	0.284014
Com_2313_pos	N-Acetyl-D-galactosamine	C8 H15 N O6	221.09	1.652	222.097	Full match	Full match	Full match	Organic oxygen compounds	Organooxygen compounds	Carbohydrates and carbohydrate conjugates	Acylaminosugars	2.79668e+08	2.87081e+08	2.65684e+08	2.58668e+08	2.5151e+08	2.42762e+08	1.91577e+08	1.65362e+08	1.54346e+08	1.4685e+08	1.78998e+08	1.91136e+08	1.54179	0.624604	3.41285e-05	1	1.72153
Com_2314_pos	tetranor-PGFM	C16 H26 O7	312.155	5.415	313.162	Invalid mass	No results	No results	Lipids and lipid-like molecules	Fatty Acyls	Eicosanoids	Prostaglandins and related compounds	2.66865e+08	2.89552e+08	2.95179e+08	2.42664e+08	2.80153e+08	2.18321e+08	3.189e+08	2.59865e+08	6.40594e+07	2.13701e+08	3.0837e+08	3.01294e+08	1.08631	0.119433	0.47981	0.555556	0.477473
Com_23194_pos	4-ethoxy-7,9-dimethylpyrido[3',2':4,5]thieno[3,2-d]pyrimidine	C13 H13 N3 O S	259.076	5.498	260.083	Invalid mass	No results	No results					2.09089e+06	2.92149e+06	1.7095e+06	1.95009e+06	2.15456e+06	1.58304e+06	2.16966e+06	2.25407e+06	1.92174e+06	2.12967e+06	1.95186e+06	1.79335e+06	1.01548	0.0221675	0.988229	0.583333	0.0966614
Com_23197_pos	Gallocatechin gallate	C22 H18 O11	458.083	4.185	459.092	No results	No results	Full match	Phenylpropanoids and polyketides	Flavonoids	Flavans	Catechin gallates	1.48375e+06	1.57021e+06	1.59261e+06	1.64827e+06	1.67271e+06	1.84052e+06	1.98709e+06	4.1421e+06	1.71284e+06	2.96804e+06	1.76335e+06	1.69312e+06	0.687488	-0.540594	0.0907621	0.916667	0.999426
Com_23293_pos	Glucose-6-phosphate	C6 H13 O9 P	260.03	4.569	261.037	No results	Full match	Full match	Organic oxygen compounds	Organooxygen compounds	Carbohydrates and carbohydrate conjugates	Hexose phosphates	1.05462e+06	1.0632e+06	1.12668e+06	1.12526e+06	1.14661e+06	1.24271e+06	1.11704e+06	1.20701e+06	1.21243e+06	1.17674e+06	3.4376e+06	2.40023e+06	0.640606	-0.64249	0.1378	0.805556	0.817325
Com_2339_pos	Quinic acid	C7 H12 O6	192.063	5.027	175.06	No results	No results	Full match	Organic oxygen compounds	Organooxygen compounds	Alcohols and polyols	Quinic acids and derivatives	1.66082e+08	1.7618e+08	1.77287e+08	1.89168e+08	2.13976e+08	2.28445e+08	2.06902e+08	2.32402e+08	2.23636e+08	1.99194e+08	2.30084e+08	2.13581e+08	0.881558	-0.181872	0.0517003	0.805556	0.664307
Com_23399_pos	N-(2-hydroxyphenyl)acetamide	C8 H9 N O2	151.06	6.769	152.067	Invalid mass	No results	No results					1.83143e+06	1.86566e+06	2.0358e+06	2.12611e+06	2.1045e+06	2.45787e+06	1.94089e+06	2.05844e+06	2.07984e+06	2.04336e+06	2.06879e+06	2.17128e+06	1.00475	0.00684137	0.991629	0.472222	0.123887
Com_2344_pos	Tetranor-12(S)-HETE	C16 H26 O3	288.17	7.054	289.177	Invalid mass	No results	No results	Lipids and lipid-like molecules	Fatty Acyls	Fatty acids and conjugates	Long-chain fatty acids	2.58543e+08	2.67922e+08	2.78168e+08	2.55874e+08	2.75835e+08	2.76226e+08	1.28844e+08	1.14175e+08	9.95854e+07	1.09413e+08	1.20954e+08	1.13628e+08	2.34863	1.23182	1.77735e-07	1	1.6266
Com_2354_pos	Coumalic acid	C6 H4 O4	140.011	2.671	141.018	No results	No results	Full match	Organoheterocyclic compounds	Pyrans	Pyranones and derivatives	Pyranones and derivatives	1.86895e+08	1.72086e+08	1.69717e+08	1.56579e+08	1.93466e+08	2.2661e+08	2.32018e+08	1.61952e+08	2.7458e+08	2.49445e+08	2.64144e+08	1.19411e+08	0.849259	-0.235724	0.406713	0.694444	0.377322
Com_23576_pos	Triptophenolide	C20 H24 O3	312.172	6.9	313.179	No results	No results	Full match	Lipids and lipid-like molecules	Steroids and steroid derivatives	Oxosteroids	Oxosteroids	699315	675688	703246	712366	729236	755484	1.28045e+06	879128	3.82669e+06	726582	620832	653558	0.535271	-0.901659	0.236103	0.611111	0.671923
Com_23668_pos	Syringetin	C17 H14 O8	346.069	5.421	347.076	No results	No results	Full match	Phenylpropanoids and polyketides	Flavonoids	Flavones	Flavonols	2.85983e+06	2.45675e+06	1.85533e+06	2.00489e+06	2.01905e+06	2.24421e+06	2.71005e+06	2.95313e+06	2.19428e+06	3.41765e+06	2.42341e+06	2.55491e+06	0.826906	-0.274204	0.0620963	0.805556	0.600176
Com_238_pos	GRH	C14 H24 N8 O4	368.196	6.24	369.203	Invalid mass	No results	No results					3.40059e+09	3.25454e+09	3.44516e+09	3.31619e+09	3.0495e+09	2.89656e+09	2.19379e+09	2.17202e+09	2.19635e+09	1.92045e+09	2.02219e+09	2.54214e+09	1.48407	0.569556	1.57482e-05	1	0.769876
Com_2390_pos	Isoquinoline	C9 H7 N	129.058	5.398	130.065	Full match	No results	No results	Organoheterocyclic compounds	Isoquinolines and derivatives	Not available	Isoquinolines and derivatives	1.37945e+08	1.86498e+08	1.35168e+08	1.25644e+08	2.69156e+08	7.32771e+07	1.58339e+08	4.73255e+07	1.70458e+08	1.53373e+08	1.64537e+08	1.56391e+08	1.09085	0.125458	0.747749	0.555556	0.142008
Com_23917_pos	5-methoxy-2-phenyl-4H-chromen-4-one	C16 H12 O3	290.031	6.384	291.038	Invalid mass	No results	No results					1.57688e+06	1.41961e+06	1.01829e+06	1.35349e+06	1.966e+06	1.71838e+06	979465	936050	1.37516e+06	1.44511e+06	836755	852258	1.40902	0.494689	0.0276444	0.861111	0.696981
Com_24_pos	4-Hydroxy-6-methyl-2-pyrone	C6 H6 O3	126.032	0.428	127.039	Full match	No results	Full match	Organoheterocyclic compounds	Pyrans	Pyranones and derivatives	Pyranones and derivatives	3.00182e+10	1.31664e+09	3.15923e+10	9.18179e+08	1.99051e+09	2.74886e+09	6.92897e+08	9.68245e+08	9.36123e+08	1.04836e+09	1.01608e+09	7.07843e+08	12.7729	3.67501	0.0565726	0.888889	1.09184
Com_24025_pos	Polygalic acid	C29 H44 O6	488.314	6.391	489.321	No results	No results	Full match	Lipids and lipid-like molecules	Steroids and steroid derivatives	Hydroxysteroids	12-alpha-hydroxysteroids	2.88201e+06	2.99313e+06	1.97043e+06	1.18171e+06	1.74076e+06	2.98418e+06	1.69368e+06	2.18424e+06	1.8706e+06	2.29286e+06	2.01326e+06	2.41711e+06	1.10267	0.141	0.768809	0.583333	0.112455
Com_24065_pos	7-hydroxy-5-methoxy-2-phenyl-3,4-dihydro-2H-1-benzopyran-4-one	C16 H14 O4	308.042	6.046	309.049	Invalid mass	No results	No match					2.27305e+06	1.8561e+06	1.49538e+06	2.10126e+06	1.43618e+06	1.59218e+06	1.38228e+06	1.38855e+06	1.37722e+06	1.68415e+06	1.33002e+06	1.41639e+06	1.2536	0.326078	0.0389396	0.916667	0.428426
Com_2421_pos	2-(2,5-dimethyl-3-thienyl)-2,3,4,5-tetrahydro-1,5-benzothiazepin-4-one	C15 H15 N O S2	311.044	5.085	312.051	Invalid mass	No results	No match					2.96542e+08	2.81852e+08	2.82687e+08	2.59834e+08	2.32885e+08	2.23025e+08	1.66089e+07	1.75214e+07	2.29084e+07	5.05594e+07	9.50115e+06	1.13899e+07	12.272	3.6173	7.43699e-05	1	1.55959
Com_2425_pos	Mycophenolic acid	C17 H20 O6	302.111	2.003	303.118	Invalid mass	No results	No results	Organoheterocyclic compounds	Isocoumarans	Isobenzofuranones	Phthalides	2.54091e+08	2.95722e+08	1.28119e+08	2.65372e+08	2.59351e+08	1.10501e+08	2.51004e+08	2.39179e+08	2.32384e+08	2.12998e+08	2.30075e+08	1.13101e+08	1.02691	0.0383135	0.966749	0.694444	0.0656938
Com_24421_pos	N-[(Tert-butoxy)carbonyl]-L-tryptophan	C16 H20 N2 O4	304.142	5.031	305.15	No results	No results	Full match					1.40623e+06	2.02184e+06	2.46873e+06	1.67347e+06	1.78986e+06	1.87613e+06	1.47684e+06	1.44474e+06	2.44907e+06	1.76622e+06	3.11308e+06	1.61036e+06	0.947383	-0.0779802	0.861702	0.555556	0.0696158
Com_24475_pos	3'-Hydroxypterostilbene	C16 H16 O4	272.105	5.251	273.112	No results	No results	Full match	Phenylpropanoids and polyketides	Stilbenes	Not available	Stilbenes	1.65095e+06	1.6393e+06	1.72915e+06	1.69282e+06	1.64911e+06	1.73685e+06	1.79448e+06	1.78717e+06	1.80233e+06	2.95764e+06	1.69577e+06	1.65918e+06	0.863344	-0.211993	0.218986	0.861111	0.808746
Com_2451_pos	N2-Methylguanosine	C11 H15 N5 O5	297.106	1.834	298.113	No results	No results	Full match	Nucleosides, nucleotides, and analogues	Purine nucleosides	Not available	Purine nucleosides	2.92016e+08	2.52058e+08	2.57674e+08	2.01233e+08	1.75767e+08	1.787e+08	2.31713e+08	2.28157e+08	2.15453e+08	2.08378e+08	1.98899e+08	2.11487e+08	1.04896	0.0689635	0.745969	0.527778	0.193658
Com_2457_pos	beta-Nicotinamide Mononucleotide	C11 H15 N2 O8 P	334.057	11.657	335.065	No results	No results	Full match	Nucleosides, nucleotides, and analogues	Pyridine nucleotides	Nicotinamide nucleotides	Nicotinamide nucleotides	1.65584e+08	1.79967e+08	2.485e+08	2.71986e+08	2.53172e+08	2.55044e+08	1.39047e+08	1.50739e+08	1.5511e+08	1.53465e+08	1.47026e+08	1.45588e+08	1.54241	0.625191	0.00410962	1	1.52074
Com_2459_pos	5-Hydroxyindole-3-acetic acid	C10 H9 N O3	191.058	2.072	192.065	No results	No results	Full match	Organoheterocyclic compounds	Indoles and derivatives	Indolyl carboxylic acids and derivatives	Indole-3-acetic acid derivatives	2.27558e+08	2.16821e+08	2.21073e+08	2.0099e+08	2.03145e+08	2.03539e+08	2.29414e+08	2.85403e+08	2.36857e+08	1.38536e+08	2.02209e+08	1.85024e+08	0.99662	-0.0048841	0.853195	0.527778	0.056892
Com_24644_pos	Aloesin	C19 H22 O9	394.128	4.803	395.135	No results	No results	Full match	Organic oxygen compounds	Organooxygen compounds	Carbohydrates and carbohydrate conjugates	Phenolic glycosides	1.15599e+06	1.12399e+06	2.23573e+06	1.11381e+06	1.11785e+06	1.66748e+06	1.19285e+06	1.72037e+06	2.71892e+06	1.70154e+06	1.19123e+06	2.93781e+06	0.734106	-0.445939	0.185053	0.833333	0.795417
Com_24669_pos	Nicotinuric Acid	C8 H8 N2 O3	180.053	2.316	181.06	No results	No results	Full match	Organic acids and derivatives	Carboxylic acids and derivatives	Amino acids, peptides, and analogues	N-acyl-alpha amino acids	2.34547e+06	2.23423e+06	2.22781e+06	2.55935e+06	2.19844e+06	2.64037e+06	2.28103e+06	2.5976e+06	2.25847e+06	2.12592e+06	2.3891e+06	2.3702e+06	1.01308	0.0187439	0.776073	0.527778	0.15066
Com_2472_pos	DL-Methionine	C5 H11 N O2 S	149.051	2.022	150.058	No results	No results	Full match	Organic acids and derivatives	Carboxylic acids and derivatives	Amino acids, peptides, and analogues	Methionine and derivatives	1.74075e+08	1.63201e+08	2.8549e+08	2.20418e+08	1.94157e+08	1.76904e+08	9.06362e+07	9.03813e+07	5.02991e+07	3.89058e+07	5.12612e+07	4.95598e+07	3.27252	1.7104	7.61133e-05	1	1.23143
Com_248_pos	3,5-Dimethoxybenzoic acid	C9 H10 O4	182.058	0.619	183.065	Full match	Full match	Full match	Benzenoids	Benzene and substituted derivatives	Benzoic acids and derivatives	M-methoxybenzoic acids and derivatives	2.36663e+09	2.53931e+09	2.35942e+09	2.52401e+09	3.03727e+09	2.77835e+09	3.08588e+09	3.00286e+09	3.20823e+09	2.91005e+09	3.17085e+09	3.06476e+09	0.846137	-0.241037	0.00643462	0.944444	1.07239
Com_2490_pos	(R)-Prunasin	C14 H17 N O6	295.106	2.764	296.113	Full match	No results	No results	Organic oxygen compounds	Organooxygen compounds	Carbohydrates and carbohydrate conjugates	Cyanogenic glycosides	3.41983e+07	1.12726e+07	2.19663e+07	1.38491e+07	7.57671e+06	1.48274e+07	1.05331e+07	1.8077e+07	1.23621e+08	2.53962e+07	3.74546e+07	4.76666e+06	0.471646	-1.08422	0.509893	0.611111	0.226901
Com_24956_pos	Butanedioicacid	C28 H36 O10	532.23	6.909	267.122	No results	No results	Full match	Organic acids and derivatives	Carboxylic acids and derivatives	Tetracarboxylic acids and derivatives	Tetracarboxylic acids and derivatives	928802	897422	1.05814e+06	946136	981727	1.05749e+06	1.26226e+06	1.3749e+06	971637	887458	1.16984e+06	868030	0.898318	-0.154702	0.303777	0.583333	0.265389
Com_2501_pos	s7p	C7 H15 O10 P	290.04	1.591	291.047	No results	No results	Full match	Organic oxygen compounds	Organooxygen compounds	Carbohydrates and carbohydrate conjugates	C-glycosyl compounds	1.71386e+08	1.52794e+08	1.32045e+08	1.22492e+08	1.30551e+08	1.21915e+08	2.12642e+07	2.14612e+07	1.96297e+07	2.16001e+07	1.91295e+07	2.15292e+07	6.67006	2.7377	2.09324e-08	1	1.49169
Com_251_pos	Stachydrine	C7 H13 N O2	143.095	1.723	144.102	No results	No results	Full match	Organic acids and derivatives	Carboxylic acids and derivatives	Amino acids, peptides, and analogues	Proline and derivatives	3.36019e+09	3.22706e+09	3.12984e+09	2.98644e+09	2.77467e+09	2.79851e+09	3.17859e+09	3.08149e+09	2.93697e+09	2.81814e+09	2.93559e+09	3.17052e+09	1.00858	0.0123191	0.855059	0.527778	0.179912
Com_2511_pos	N-Acetylphenylalanine	C11 H13 N O3	207.089	2.312	208.097	No results	No results	Full match	Organic acids and derivatives	Carboxylic acids and derivatives	Amino acids, peptides, and analogues	Phenylalanine and derivatives	9.58481e+07	8.9843e+07	9.88746e+07	9.95973e+07	1.27561e+08	1.65069e+08	1.32218e+08	1.53459e+08	1.7429e+08	1.39676e+08	1.55154e+08	1.38217e+08	0.757875	-0.399969	0.0243234	0.861111	0.805896
Com_2536_pos	2,6-Dihydroxypurine	C5 H4 N4 O2	152.033	2.201	153.041	No results	No results	Full match	Organoheterocyclic compounds	Imidazopyrimidines	Purines and purine derivatives	Hypoxanthines	1.04606e+07	8.59715e+06	1.7392e+07	1.43887e+07	5.82104e+06	3.29933e+06	3.03858e+08	3.07415e+08	2.76171e+08	2.35235e+08	2.81427e+08	2.75944e+08	0.0356887	-4.80839	2.59593e-05	1	1.4496
Com_255_pos	8-Hydroxyquinoline	C9 H7 N O	145.052	5.061	146.059	Full match	Full match	Full match	Organoheterocyclic compounds	Quinolines and derivatives	8-hydroxyquinolines	8-hydroxyquinolines	3.17574e+09	3.19966e+09	3.11009e+09	2.8866e+09	2.7848e+09	2.74289e+09	3.21251e+09	3.36323e+09	3.27823e+09	2.96463e+09	3.06156e+09	2.65223e+09	0.965865	-0.0501062	0.472526	0.666667	0.317608
Com_2554_pos	Gamma-Aminobutyric acid	C4 H9 N O2	103.064	1.46	104.071	No results	Full match	Full match	Organic acids and derivatives	Carboxylic acids and derivatives	Amino acids, peptides, and analogues	Gamma amino acids and derivatives	2.78723e+08	2.58249e+08	2.34972e+08	2.18563e+08	2.07491e+08	1.99338e+08	2.21784e+08	2.07162e+08	2.16679e+08	1.8196e+08	1.9612e+08	1.8729e+08	1.15387	0.206486	0.0551609	0.833333	0.539675
Com_25713_pos	Bruceine D	C20 H26 O9	410.157	5.781	411.164	No results	No results	Full match	Lipids and lipid-like molecules	Prenol lipids	Terpene lactones	Quassinoids	870559	630765	1.6418e+06	997440	2.01378e+06	1.61563e+06	1.85675e+06	1.89436e+06	1.38003e+06	390571	1.92965e+06	1.72691e+06	0.846561	-0.240314	0.691832	0.638889	0.199818
Com_25746_pos	Maltotriitol	C18 H34 O16	506.184	2.213	507.191	No results	No results	Full match	Organic oxygen compounds	Organooxygen compounds	Carbohydrates and carbohydrate conjugates	Oligosaccharides	944719	883993	896731	2.08213e+06	1.72507e+06	890876	875143	892506	876815	838651	1.11686e+06	894302	1.35114	0.434175	0.198321	0.777778	0.841351
Com_25778_pos	All trans retinal	C20 H28 O	284.216	5.706	285.223	Invalid mass	No results	No results	Lipids and lipid-like molecules	Prenol lipids	Retinoids	Retinoids	1.22601e+06	1.27382e+06	1.25545e+06	1.25702e+06	1.24828e+06	1.28836e+06	1.31296e+06	1.32085e+06	1.48323e+06	1.57793e+06	1.38588e+06	1.47322e+06	0.882496	-0.180338	0.00800257	1	0.436325
Com_258_pos	Sorbic acid	C6 H8 O2	112.052	0.565	113.06	Full match	Full match	Full match	Lipids and lipid-like molecules	Fatty Acyls	Fatty acids and conjugates	Medium-chain fatty acids	2.05332e+09	2.13645e+09	2.11814e+09	2.27563e+09	2.63161e+09	2.6676e+09	2.87581e+09	2.6262e+09	2.78146e+09	2.54264e+09	2.81781e+09	2.67993e+09	0.850458	-0.233687	0.014117	0.888889	0.872979
Com_2585_pos	Norcodeine	C17 H19 N O3	285.132	1.4	286.139	Invalid mass	No results	No results	Alkaloids and derivatives	Morphinans	Not available	Morphinans	1.53998e+08	1.61305e+08	1.63561e+08	1.87566e+08	1.85913e+08	1.62402e+08	1.64419e+08	1.71487e+08	1.26601e+08	9.50122e+07	1.68289e+08	1.73547e+08	1.1283	0.174156	0.226994	0.444444	0.238069
Com_25999_pos	3-Hydroxy-3-methylbutanoic acid	C5 H10 O3	136.074	0.41	119.07	Invalid mass	No results	No results	Lipids and lipid-like molecules	Fatty Acyls	Fatty acids and conjugates	Hydroxy fatty acids	1.69254e+06	1.7224e+06	1.7387e+06	961229	852841	817287	1.46875e+06	1.46664e+06	831419	1.74903e+06	2.14778e+06	840947	0.91539	-0.127542	0.707083	0.555556	0.186914
Com_26039_pos	Licochalcone B	C16 H14 O5	286.082	11.019	287.089	No results	Invalid mass	No results					553178	544653	704177	785548	834857	777614	803132	760367	603012	1.06228e+06	2.12755e+06	1.1991e+06	0.640694	-0.642293	0.103365	0.777778	0.92257
Com_2608_pos	3-(2,3-dihydroxy-5-methylphenoxy)-5-methylbenzene-1,2-diol	C14 H14 O5	262.087	5.601	280.121	Invalid mass	No results	No results					2.69843e+08	2.70354e+08	2.6751e+08	2.55326e+08	2.41953e+08	2.44039e+08	2.26112e+08	2.23342e+08	2.2233e+08	2.03784e+08	2.07023e+08	2.25437e+08	1.18425	0.243968	0.000130251	1	0.415524
Com_26105_pos	6-[(4-methylphenyl)sulfonyl]-6-azabicyclo[3.2.1]octane	C14 H19 N O2 S	287.1	6.953	288.107	Invalid mass	No results	No results					1.66209e+06	2.02098e+06	889890	966652	994714	1.49816e+06	855684	907273	870549	884960	860386	863891	1.53212	0.615526	0.041149	0.972222	1.28411
Com_26120_pos	Allantoin	C4 H6 N4 O3	158.044	9.834	339.077	No results	No results	Full match	Organoheterocyclic compounds	Azoles	Imidazoles	Imidazoles	1.45009e+06	1.06678e+06	1.71557e+06	1.32401e+06	1.43805e+06	1.01922e+06	1.0381e+06	1.01069e+06	1.02027e+06	894718	983654	959974	1.35655	0.439947	0.0146085	0.944444	0.801067
Com_26305_pos	vasicine	C11 H12 N2 O	188.095	4.741	189.102	No results	No results	Full match	Organoheterocyclic compounds	Diazanaphthalenes	Benzodiazines	Quinazolines	938174	937137	1.34401e+06	925628	967729	966856	986336	1.00123e+06	1.10353e+06	899842	972786	1.63421e+06	0.921431	-0.118052	0.523283	0.722222	0.306219
Com_264_pos	Methyl acetoacetate	C5 H8 O3	116.047	0.195	117.054	Full match	No results	Full match	Organic acids and derivatives	Keto acids and derivatives	Beta-keto acids and derivatives	Beta-keto acids and derivatives	1.3171e+09	3.15228e+09	9.34336e+08	1.59735e+08	1.35182e+09	1.14687e+09	6.54717e+08	6.8254e+08	7.4144e+08	8.48973e+08	1.03631e+09	5.59932e+08	1.78212	0.833592	0.503245	0.805556	0.361532
Com_26444_pos	Lysope 16:0	C21 H44 N O7 P	453.286	9.304	476.275	No results	No results	Full match	Lipids and lipid-like molecules	Glycerophospholipids	Glycerophosphoethanolamines	1-(1Z-alkenyl)-glycero-3-phosphoethanolamines	888851	959566	996832	1.13881e+06	1.06838e+06	1.06316e+06	1.90861e+06	1.45194e+06	1.51275e+06	886570	1.53424e+06	897432	0.746575	-0.421641	0.104548	0.694444	0.871763
Com_2653_pos	Bakuchiol	C18 H24 O	256.182	6.11	257.19	No results	No results	Full match	Lipids and lipid-like molecules	Prenol lipids	Monoterpenoids	Aromatic monoterpenoids	2.5104e+08	2.53375e+08	2.4935e+08	2.36523e+08	2.18575e+08	2.17274e+08	2.15294e+08	2.23172e+08	2.07365e+08	1.85422e+08	1.97985e+08	2.47609e+08	1.11692	0.159527	0.0501907	0.861111	0.983267
Com_26613_pos	Tricin O-sinapoylpentoside	C33 H32 O15	668.174	6.748	335.094	No results	No results	Full match	Phenylpropanoids and polyketides	Flavonoids	O-methylated flavonoids	3'-O-methylated flavonoids	1.64564e+06	1.2694e+06	861155	1.13712e+06	769598	1.35257e+06	779840	755824	744934	734455	767522	805544	1.53341	0.616746	0.0192996	0.944444	1.19737
Com_2663_pos	1,7-bis(4-hydroxyphenyl)-5-methoxyheptan-3-one	C20 H24 O4	350.15	6.43	351.157	Invalid mass	No results	No results					2.44903e+08	2.3695e+08	2.52456e+08	2.49313e+08	2.30193e+08	2.09811e+08	1.36044e+08	1.24692e+08	1.23641e+08	1.27552e+08	1.30041e+08	1.60073e+08	1.775	0.827816	8.05478e-07	1	0.882012
Com_2667_pos	Thromoboxane B1	C20 H36 O6	394.233	6.02	395.24	Invalid mass	No results	No results	Lipids and lipid-like molecules	Fatty Acyls	Eicosanoids	Thromboxanes	2.657e+08	2.58964e+08	2.26395e+08	2.47041e+08	2.36004e+08	2.41216e+08	2.24892e+08	2.23203e+08	2.20941e+08	1.87966e+08	2.05246e+08	2.28883e+08	1.14266	0.192393	0.0069279	0.972222	0.77801
Com_2671_pos	2-Methoxyresorcinol	C7 H8 O3	140.047	0.317	141.054	Full match	No results	Full match	Benzenoids	Phenols	Methoxyphenols	Methoxyphenols	1.49835e+08	9.53579e+07	8.28549e+07	1.52853e+08	2.37038e+08	1.24266e+08	1.17193e+08	1.2409e+08	8.33174e+07	1.21374e+08	1.24028e+08	1.34718e+08	1.19509	0.257118	0.468419	0.666667	0.410909
Com_2677_pos	Artemisinin	C15 H22 O5	260.162	6.049	283.151	Invalid mass	Invalid mass	No results	Lipids and lipid-like molecules	Prenol lipids	Terpene lactones	Terpene lactones	1.49762e+07	1.40127e+07	1.07634e+07	8.24239e+06	1.17506e+07	8.26876e+06	2.84894e+08	2.70001e+08	2.45914e+08	1.97629e+08	1.95451e+08	1.90743e+08	0.0491207	-4.34753	1.9978e-09	1	1.68413
Com_268_pos	Nicotinate ribonucleoside	C11 H13 N O6	255.074	2.09	238.071	No results	No results	Full match	Organic oxygen compounds	Organooxygen compounds	Carbohydrates and carbohydrate conjugates	Glycosylamines	2.20235e+09	2.19237e+09	2.19886e+09	1.93445e+09	1.86814e+09	1.7491e+09	1.78173e+09	2.04036e+09	1.51959e+09	1.24188e+09	1.54485e+09	1.42958e+09	1.27069	0.345615	0.0160595	0.888889	0.649825
Com_2682_pos	Kinsenoside	C10 H16 O8	264.084	1.62	265.092	No results	No results	Full match	Lipids and lipid-like molecules	Prenol lipids	Terpene glycosides	Triterpene saponins	1.62943e+08	1.69654e+08	1.70937e+08	1.7025e+08	1.29801e+08	2.19955e+08	2.11211e+08	2.02855e+08	2.1453e+08	1.90091e+08	2.13328e+08	2.18904e+08	0.818231	-0.28942	0.0259414	0.833333	1.19703
Com_2683_pos	Danshenol C	C21 H20 O4	336.135	5.509	337.143	No results	No results	Full match	Lipids and lipid-like molecules	Prenol lipids	Diterpenoids	Tanshinones, isotanshinones, and derivatives	2.47464e+08	2.23948e+08	2.34775e+08	2.34962e+08	2.25921e+08	2.15726e+08	2.56151e+08	2.46798e+08	2.66772e+08	2.38714e+08	2.47319e+08	2.60628e+08	0.911904	-0.133046	0.00496112	0.916667	0.465795
Com_2693_pos	3,4,5-Trimethoxycinnamic acid	C12 H14 O5	238.084	1.941	239.091	No results	No results	Full match					1.54224e+08	1.59843e+08	1.55512e+08	1.67108e+08	2.04012e+08	2.21432e+08	2.26682e+08	2.42552e+08	2.47975e+08	2.298e+08	2.22321e+08	2.41035e+08	0.75309	-0.409106	0.0046024	1	1.33162
Com_2700_pos	Urocanic acid	C6 H6 N2 O2	138.043	1.873	139.05	Full match	Full match	Full match	Organoheterocyclic compounds	Azoles	Imidazoles	Imidazolyl carboxylic acids and derivatives	4.79876e+07	8.00317e+07	4.86543e+07	5.29665e+07	4.44955e+07	4.78878e+07	1.99718e+08	2.07957e+08	1.94197e+08	1.79128e+08	2.6486e+08	2.65746e+08	0.245519	-2.0261	2.8065e-07	1	1.62674
Com_27106_pos	Isomucronulatol	C17 H18 O5	302.115	0.537	303.122	No results	No results	Full match	Phenylpropanoids and polyketides	Isoflavonoids	O-methylated isoflavonoids	4'-O-methylated isoflavonoids	518152	673151	720044	708978	1.07196e+06	732350	839200	1.25991e+06	1.36177e+06	601465	900520	1.08657e+06	0.731413	-0.451242	0.0835793	0.805556	0.849142
Com_2726_pos	D-Proline	C5 H9 N O2	115.063	5.089	116.071	No results	No results	Full match	Organic acids and derivatives	Carboxylic acids and derivatives	Amino acids, peptides, and analogues	Proline and derivatives	2.55416e+08	2.3576e+08	2.3589e+08	2.1171e+08	1.94111e+08	1.98969e+08	2.36736e+08	2.29166e+08	2.31406e+08	1.92619e+08	1.98533e+08	2.0086e+08	1.03299	0.046828	0.604759	0.611111	0.278217
Com_27337_pos	pentane-1,2,3,4,5-pentol	C5 H12 O5	152.066	0.177	153.073	Invalid mass	No results	No results					499372	436835	602511	484018	824541	759786	278386	392612	393585	210859	411149	430025	1.70416	0.769065	0.00660737	1	1.13178
Com_2739_pos	Astilbin	C21 H22 O11	450.116	5.243	473.106	No results	No results	Full match	Phenylpropanoids and polyketides	Flavonoids	Flavonoid glycosides	Flavonoid-3-O-glycosides	2.27055e+08	2.2549e+08	2.05677e+08	1.92053e+08	1.98776e+08	2.02553e+08	2.33152e+08	2.39618e+08	2.59262e+08	2.2117e+08	2.19207e+08	2.11518e+08	0.904386	-0.14499	0.0348704	0.833333	0.448619
Com_2742_pos	Skatole	C9 H9 N	114.047	4.963	132.081	Invalid mass	No results	No results	Organoheterocyclic compounds	Indoles and derivatives	Indoles	3-methylindoles	2.52952e+08	2.41797e+08	2.27172e+08	2.33857e+08	2.29613e+08	2.29221e+08	1.84262e+08	1.81463e+08	1.59849e+08	1.5616e+08	1.66044e+08	1.72993e+08	1.38583	0.470748	5.72307e-06	1	1.9519
Com_275_pos	5-hydroxy-2-phenyl-4H-chromen-4-one	C15 H10 O3	238.059	2.901	239.066	Invalid mass	No results	No results					2.65633e+09	2.5701e+09	2.47848e+09	2.67786e+09	2.74245e+09	2.58905e+09	1.81289e+09	1.8897e+09	2.07305e+09	2.04784e+09	1.97798e+09	2.22625e+09	1.3065	0.385712	6.51278e-05	1	1.54457
Com_27522_pos	Methyl heptadecanoate	C18 H36 O2	284.271	0.292	285.278	No results	No results	Full match					292989	270302	302479	337564	463857	311949	747985	802249	277160	296637	255822	335907	0.728761	-0.456482	0.373957	0.527778	0.464866
Com_2762_pos	(±)11(12)-DiHET	C20 H34 O4	320.232	7.005	338.266	Invalid mass	No results	No results					5.27745e+07	4.70201e+07	2.96099e+07	3.20348e+07	3.10357e+07	1.79095e+07	2.05737e+08	1.81111e+08	1.6756e+08	1.60511e+08	2.60391e+08	2.59364e+08	0.170397	-2.55303	9.31278e-06	1	1.51023
Com_2768_pos	5,7-dihydroxy-3-(4-hydroxyphenyl)-4H-chromen-4-one	C15 H10 O5	287.079	5.24	271.06	Invalid mass	Invalid mass	No results					2.34552e+08	2.31537e+08	2.19222e+08	2.00855e+08	1.96281e+08	2.23522e+08	2.55216e+08	2.49546e+08	2.75305e+08	2.2029e+08	2.31837e+08	2.27483e+08	0.894697	-0.160529	0.0357966	0.833333	0.81546
Com_2770_pos	5-Methoxyindoleacetic acid	C11 H11 N O3	205.073	0.569	206.081	Full match	No results	Full match	Organoheterocyclic compounds	Indoles and derivatives	Indolyl carboxylic acids and derivatives	Indole-3-acetic acid derivatives	1.5178e+08	1.65485e+08	1.79699e+08	1.87951e+08	1.9924e+08	2.20507e+08	1.95241e+08	1.9081e+08	2.09695e+08	1.98467e+08	2.10035e+08	1.98997e+08	0.91807	-0.123323	0.154939	0.722222	0.625306
Com_2796_pos	Viscumamide	C30 H55 N5 O5	565.421	5.529	588.41	No results	No results	Full match	Organic acids and derivatives	Carboxylic acids and derivatives	Amino acids, peptides, and analogues	Oligopeptides	2.21617e+08	2.13807e+08	2.20399e+08	2.28647e+08	2.2312e+08	2.24488e+08	1.94053e+08	1.96389e+08	2.01945e+08	1.85168e+08	1.9649e+08	2.00477e+08	1.13415	0.181606	1.79858e-05	1	1.24372
Com_2799_pos	Methyl cinnamate	C10 H10 O2	162.068	5.352	163.075	Full match	No results	Full match	Phenylpropanoids and polyketides	Cinnamic acids and derivatives	Cinnamic acid esters	Cinnamic acid esters	6.8909e+07	2.1873e+08	8.01692e+07	4.94669e+07	1.2076e+08	1.24526e+08	1.3191e+08	1.51505e+08	8.28999e+07	1.20199e+08	1.23959e+08	6.85228e+07	0.975797	-0.0353474	0.681569	0.583333	0.229967
Com_28_pos	ethyl 4-amino-2-(methylsulfanyl)-1,3-thiazole-5-carboxylate	C7 H10 N2 O2 S2	218.019	1.292	219.026	Full match	No results	No results					2.76766e+10	2.84547e+10	2.82736e+10	2.61444e+10	2.31045e+10	2.36311e+10	2.52079e+10	2.69381e+10	2.65938e+10	2.25496e+10	2.49228e+10	2.53525e+10	1.03774	0.0534445	0.458324	0.666667	0.338908
Com_2804_pos	Sebacic acid	C10 H18 O4	202.12	5.578	225.11	No results	No results	Full match	Lipids and lipid-like molecules	Fatty Acyls	Fatty acids and conjugates	Medium-chain fatty acids	2.17405e+08	2.48571e+08	2.1737e+08	2.30836e+08	1.76241e+08	2.12246e+08	2.07156e+08	2.08338e+08	1.99794e+08	1.93673e+08	1.85436e+08	2.4451e+08	1.05147	0.072403	0.442822	0.722222	0.356884
Com_2829_pos	6-Pentyl-2H-pyran-2-one	C10 H14 O2	166.099	5.764	167.107	Full match	No results	Full match					1.80203e+08	1.30504e+08	2.0098e+08	1.96761e+08	1.0208e+08	2.25563e+08	2.04973e+08	2.35372e+08	1.94338e+08	1.50469e+08	2.08126e+08	2.27433e+08	0.84876	-0.236571	0.214528	0.75	0.462502
Com_2835_pos	Cuminaldehyde	C10 H12 O	148.089	6.623	149.096	Full match	No results	No results	Lipids and lipid-like molecules	Prenol lipids	Monoterpenoids	Aromatic monoterpenoids	2.44891e+08	2.3246e+08	2.30001e+08	2.13311e+08	2.01889e+08	1.90566e+08	9.67391e+07	8.60058e+07	1.086e+08	4.9151e+07	7.53834e+07	9.75938e+07	2.55733	1.35464	0.000206653	1	1.79964
Com_2848_pos	L-Hydroxyproline	C5 H9 N O3	131.058	2.728	132.065	No results	No results	Full match	Organic acids and derivatives	Carboxylic acids and derivatives	Amino acids, peptides, and analogues	Proline and derivatives	1.92892e+08	1.75986e+08	1.61472e+08	1.68268e+08	1.6856e+08	1.86092e+08	1.91432e+08	1.93547e+08	2.09946e+08	1.85367e+08	1.83213e+08	2.48072e+08	0.869338	-0.202011	0.035501	0.861111	0.820028
Com_2876_pos	Tianshic acid	C18 H37 N O5	347.267	6.257	348.274	No results	No results	Full match	Lipids and lipid-like molecules	Fatty Acyls	Fatty acids and conjugates	Long-chain fatty acids	2.3972e+08	2.28679e+08	2.28882e+08	2.20778e+08	1.90838e+08	1.88517e+08	2.0007e+08	2.00645e+08	2.06362e+08	1.75575e+08	1.784e+08	2.01894e+08	1.11563	0.157856	0.0627858	0.777778	0.653091
Com_2885_pos	Paracetamol	C8 H9 N O2	151.063	11.95	152.071	Full match	No results	Full match	Benzenoids	Phenols	1-hydroxy-2-unsubstituted benzenoids	1-hydroxy-2-unsubstituted benzenoids	1.00456e+08	1.09483e+08	1.41764e+08	1.73244e+08	1.77974e+08	1.86259e+08	1.19064e+08	1.25729e+08	8.78618e+07	1.2637e+08	1.26424e+08	1.18905e+08	1.26241	0.336176	0.122376	0.722222	0.784924
Com_2899_pos	Oxazepam	C15 H11 Cl N2 O2	286.053	1.137	287.061	No results	Invalid mass	No results	Organoheterocyclic compounds	Benzodiazepines	1,4-benzodiazepines	1,4-benzodiazepines	1.45685e+08	1.46622e+08	1.63226e+08	1.787e+08	3.57051e+07	2.18788e+08	1.48211e+08	1.65853e+08	1.73749e+08	1.60712e+08	1.89698e+08	1.62804e+08	0.887814	-0.17167	0.400977	0.611111	0.551643
Com_2914_pos	NPH	C15 H22 N6 O5	348.153	1.356	349.16	Invalid mass	No results	No results					1.83601e+08	1.8463e+08	1.80456e+08	1.87667e+08	1.82804e+08	1.83607e+08	1.83326e+08	1.79344e+08	1.56868e+08	2.31245e+08	1.77507e+08	1.75492e+08	0.999079	-0.00132966	0.912188	0.777778	0.00928197
Com_2919_pos	1-(2-methoxy-4-nitrophenyl)pyrrolidine	C11 H14 N2 O3	222.1	4.763	223.108	Full match	No results	Full match					2.25908e+08	2.08856e+08	2.25007e+08	2.19585e+08	2.09674e+08	2.08328e+08	1.18921e+08	1.32986e+08	1.15173e+08	1.68471e+08	1.20009e+08	1.87981e+08	1.53799	0.621047	0.00272298	1	1.34164
Com_2922_pos	2,3-dihydroxypropyl 12-methyltridecanoate	C17 H34 O4	324.227	7.41	325.234	Invalid mass	No results	No results					7.33157e+07	5.17286e+07	4.14568e+07	8.69056e+07	4.33173e+07	6.08938e+07	7.87173e+07	9.95647e+07	1.88781e+08	2.32609e+08	2.94774e+07	4.89769e+07	0.527362	-0.923135	0.246649	0.694444	0.569297
Com_2925_pos	2'-O-Methylguanosine	C11 H15 N5 O5	280.081	4.814	298.115	Invalid mass	Invalid mass	No results	Nucleosides, nucleotides, and analogues	Purine nucleosides	Not available	Purine nucleosides	1.44711e+08	1.41217e+08	1.42792e+08	1.35003e+08	1.26222e+08	1.24063e+08	4.173e+07	4.09683e+07	3.7782e+07	3.51874e+07	4.51263e+07	4.84366e+07	3.26608	1.70756	2.31404e-08	1	1.52294
Com_2950_pos	L-Citrulline	C6 H13 N3 O3	175.095	1.494	176.103	No results	No results	Full match	Organic acids and derivatives	Carboxylic acids and derivatives	Amino acids, peptides, and analogues	L-alpha-amino acids	1.40886e+08	1.30739e+08	1.1709e+08	1.06371e+08	1.03311e+08	1.14696e+08	6.58436e+07	9.73398e+07	4.89516e+07	4.79985e+07	3.42129e+07	3.24641e+07	2.18197	1.12563	0.00312124	1	1.03525
Com_2959_pos	Ethyl protocatechuate	C9 H10 O4	182.056	10.602	183.063	Invalid mass	No results	No results	Benzenoids	Benzene and substituted derivatives	Benzoic acids and derivatives	p-Hydroxybenzoic acid alkyl esters	1.32367e+08	1.3607e+08	1.79517e+08	2.06168e+08	2.05516e+08	2.12315e+08	1.07498e+08	1.08089e+08	1.12438e+08	1.21878e+08	9.1624e+07	3.9894e+07	1.84367	0.882584	0.0102385	1	1.36522
Com_296_pos	Argininosuccinic acid	C10 H18 N4 O6	290.122	1.758	291.129	Full match	Full match	Full match	Organic acids and derivatives	Carboxylic acids and derivatives	Amino acids, peptides, and analogues	Aspartic acid and derivatives	2.78867e+09	2.6754e+09	2.48307e+09	2.36708e+09	2.24672e+09	2.25429e+09	2.52919e+09	2.71009e+09	2.43745e+09	2.02796e+09	2.25042e+09	2.25224e+09	1.04279	0.0604422	0.458477	0.611111	0.444181
Com_2963_pos	Osalmide	C13 H11 N O3	229.074	5.217	230.081	No results	No results	Full match	Organic acids and derivatives	Carboxylic acids and derivatives	Amino acids, peptides, and analogues	Alpha amino acids and derivatives	6.91357e+07	6.7268e+07	7.13723e+07	6.12595e+07	8.86931e+07	8.87697e+07	5.44719e+07	9.76345e+07	9.93847e+07	9.01651e+07	5.37359e+07	8.83841e+07	0.922944	-0.115685	0.676157	0.611111	0.169699
Com_2984_pos	Azetidine-2-carboxylic acid	C4 H7 N O2	101.048	1.967	102.055	No results	No results	Full match	Organic acids and derivatives	Carboxylic acids and derivatives	Amino acids, peptides, and analogues	Alpha amino acids	3.85375e+07	3.89048e+07	4.21532e+07	3.26083e+07	2.63355e+07	2.67191e+07	3.21351e+06	3.35348e+06	3.33218e+06	2.94642e+06	3.18416e+06	3.21413e+06	10.6662	3.41497	3.81988e-07	1	1.08914
Com_2990_pos	Tyrosol	C8 H10 O2	138.068	7.694	139.075	No results	No results	Full match	Benzenoids	Phenols	Tyrosols and derivatives	Tyrosols	1.21556e+08	1.1987e+08	1.32673e+08	1.61258e+08	1.7756e+08	1.95657e+08	1.57205e+08	1.57972e+08	1.63308e+08	1.61245e+08	1.61789e+08	1.55063e+08	0.949815	-0.0742813	0.450526	0.555556	0.466717
Com_3000_pos	Levodopa	C9 H11 N O4	197.068	0.508	198.076	No results	No results	Full match					1.3921e+08	1.48732e+08	1.44778e+08	1.74796e+08	1.87596e+08	2.02357e+08	1.77944e+08	1.75958e+08	1.88516e+08	1.72662e+08	1.93237e+08	1.79196e+08	0.917202	-0.124688	0.194859	0.694444	0.657812
Com_3002_pos	Norharman	C11 H8 N2	168.068	5.286	169.076	Invalid mass	No results	No results	Organoheterocyclic compounds	Indoles and derivatives	Pyridoindoles	Beta carbolines	2.15341e+08	2.25701e+08	1.93423e+08	1.87583e+08	1.77275e+08	1.69234e+08	2.08283e+08	2.09465e+08	2.02309e+08	1.87544e+08	1.91846e+08	1.96367e+08	0.977206	-0.033266	0.593706	0.583333	0.0709773
Com_3037_pos	1-Methylguanine	C6 H7 N5 O	165.065	2.654	166.072	Full match	No results	Full match	Organoheterocyclic compounds	Imidazopyrimidines	Purines and purine derivatives	6-oxopurines	2.22936e+08	2.90875e+07	1.62545e+08	1.68446e+08	1.75134e+08	1.6565e+08	6.43071e+06	6.50186e+06	6.10866e+06	5.80734e+06	6.00292e+06	6.03387e+06	25.0451	4.64646	0.000163343	1	1.75432
Com_3038_pos	3-hydroxy-4-methoxy-9H-xanthen-9-one	C14 H10 O4	242.058	5.24	243.065	Full match	No results	No results					2.14576e+08	2.1994e+08	2.08439e+08	1.81159e+08	1.80513e+08	1.80613e+08	2.2797e+08	2.34901e+08	2.33437e+08	2.01849e+08	2.12114e+08	2.1168e+08	0.896584	-0.157489	0.0405302	0.805556	0.865212
Com_3042_pos	Gluconolactone	C6 H10 O6	178.048	2.345	179.056	No results	No results	Full match	Organic oxygen compounds	Organooxygen compounds	Carbohydrates and carbohydrate conjugates	Gluconolactones	8.82161e+07	1.03962e+08	1.33698e+08	1.44657e+08	1.99075e+08	1.65395e+08	1.60717e+08	1.45176e+08	1.68379e+08	1.64159e+08	1.61842e+08	1.60679e+08	0.868934	-0.202681	0.211364	0.694444	0.643216
Com_3055_pos	QPH	C16 H24 N6 O5	380.181	5.712	381.188	Full match	No results	No results					2.21038e+08	2.05852e+08	2.04344e+08	2.00137e+08	1.88476e+08	1.91576e+08	2.15549e+08	1.71756e+08	1.01629e+08	1.67785e+08	1.89739e+08	7.48884e+07	1.31484	0.394887	0.101919	0.833333	1.00537
Com_3057_pos	2-acetamido-3-(4-methoxyphenyl)propanoic acid	C12 H15 N O4	237.1	5.62	238.107	Full match	No results	Full match					1.60865e+08	1.52158e+08	1.25329e+08	1.24654e+08	1.23001e+08	1.21112e+08	2.37912e+08	2.14492e+08	2.28438e+08	2.10771e+08	1.46976e+08	1.86464e+08	0.658844	-0.601991	0.00115086	0.944444	0.849949
Com_306_pos	Pyridoxine	C8 H11 N O3	169.074	2.264	170.081	Full match	Full match	Full match	Organoheterocyclic compounds	Pyridines and derivatives	Pyridoxines	Pyridoxines	1.86321e+09	1.69463e+09	1.84617e+09	1.81546e+09	1.91037e+09	2.52203e+09	1.58599e+09	1.93447e+09	1.86212e+09	2.0007e+09	1.98548e+09	2.02819e+09	1.02237	0.0319136	0.807097	0.638889	0.302289
Com_3063_pos	Cinnamyl acetate	C11 H12 O2	176.083	5.377	177.091	No results	No results	Full match	Benzenoids	Benzene and substituted derivatives	Styrenes	Styrenes	4.69194e+07	4.71619e+07	4.47702e+07	4.71748e+07	5.1428e+07	5.10624e+07	5.64339e+07	4.87999e+07	2.12819e+08	5.73414e+07	2.27517e+08	5.176e+07	0.440705	-1.18211	0.111047	0.944444	1.09936
Com_3065_pos	gamma-Glutamylleucine	C11 H20 N2 O5	260.137	5.301	261.144	No results	Full match	Full match	Organic acids and derivatives	Carboxylic acids and derivatives	Amino acids, peptides, and analogues	Dipeptides	2.20014e+08	2.14383e+08	1.80388e+08	1.78821e+08	1.68656e+08	1.72766e+08	7.15516e+07	6.51456e+07	7.3568e+07	6.6668e+07	6.6876e+07	7.25044e+07	2.72638	1.44699	2.48089e-07	1	1.78223
Com_3069_pos	3-Hydroxykynurenine	C10 H12 N2 O4	224.079	1.573	225.087	No results	No results	Full match	Organic oxygen compounds	Organooxygen compounds	Carbonyl compounds	Alkyl-phenylketones	1.92582e+08	1.88738e+08	1.38159e+08	1.7385e+08	1.96799e+08	1.41937e+08	1.97074e+08	1.82475e+08	2.12115e+08	1.68064e+08	1.90314e+08	1.94778e+08	0.901508	-0.149587	0.163503	0.722222	0.464628
Com_3070_pos	Lapachol	C15 H14 O3	242.09	1.54	225.086	Invalid mass	No results	No match	Lipids and lipid-like molecules	Prenol lipids	Quinone and hydroquinone lipids	Vitamin K compounds	1.92582e+08	1.88738e+08	1.38159e+08	1.7385e+08	1.96799e+08	1.41937e+08	1.97074e+08	1.82475e+08	2.12115e+08	1.68064e+08	1.26701e+07	1.94778e+08	1.06709	0.0936831	0.488879	0.611111	0.373647
Com_3083_pos	SDMA	C8 H18 N4 O2	202.143	1.461	203.15	No results	No results	Full match	Organic acids and derivatives	Carboxylic acids and derivatives	Amino acids, peptides, and analogues	Arginine and derivatives	1.4344e+08	1.33021e+08	1.16605e+08	1.23841e+08	1.39426e+08	1.33211e+08	1.25387e+08	1.55698e+08	1.52444e+08	1.47887e+08	1.40285e+08	1.60851e+08	0.894614	-0.160664	0.045189	0.861111	0.692842
Com_3092_pos	Norverapamil	C26 H36 N2 O4	440.275	6.412	441.282	Invalid mass	No results	No results	Benzenoids	Benzene and substituted derivatives	Phenylbutylamines	Phenylbutylamines	1.54851e+06	1.53347e+06	1.66799e+06	1.70161e+06	1.76236e+06	1.77532e+06	2.20338e+08	2.25687e+08	2.12178e+08	2.16379e+08	1.66266e+08	2.13192e+08	0.00796566	-6.97199	3.15237e-13	1	1.82272
Com_3104_pos	Spectinomycin	C14 H24 N2 O7	332.158	2.441	333.165	Full match	No results	No results	Organoheterocyclic compounds	Dioxanes	1,4-dioxanes	1,4-dioxanes	1.89412e+08	1.91164e+08	1.80437e+08	2.02876e+08	1.93726e+08	1.95075e+08	1.75305e+08	1.41438e+08	1.67562e+08	1.57373e+08	1.76002e+08	1.77382e+08	1.15841	0.212145	0.00710882	1	1.15288
Com_3168_pos	N-[2-(4-methoxyphenoxy)ethyl]-2-furamide	C14 H15 N O4	261.1	2.455	262.107	Full match	No results	No results					1.512e+08	1.51771e+08	1.47335e+08	9.21463e+07	1.65948e+08	1.74789e+08	1.24053e+08	1.46591e+08	1.44366e+08	1.43798e+08	1.51042e+08	1.54954e+08	1.02126	0.030349	0.970911	0.722222	0.123425
Com_317_pos	DL-Norvaline	C5 H11 N O2	117.079	1.763	118.086	No results	No results	Full match	Organic acids and derivatives	Carboxylic acids and derivatives	Amino acids, peptides, and analogues	Alpha amino acids	2.90123e+08	2.76237e+08	1.80786e+08	2.6872e+08	2.38826e+08	1.53261e+08	2.26745e+09	2.25489e+09	2.18161e+09	1.9674e+09	2.56105e+09	2.65468e+09	0.101386	-3.30207	2.90796e-07	1	1.76336
Com_3183_pos	Kinetin 9-riboside	C15 H17 N5 O5	347.121	3.95	365.155	No results	No results	Full match	Nucleosides, nucleotides, and analogues	Purine nucleosides	Not available	Purine nucleosides	2.05364e+08	1.80395e+08	1.95757e+08	1.94967e+08	1.7109e+08	1.55102e+08	3.33874e+06	3.66327e+06	7.37222e+06	6.13762e+06	3.46373e+06	3.48411e+06	40.1562	5.32755	3.00742e-07	1	1.84125
Com_32_pos	Tyramine	C8 H11 N O	120.058	2.867	121.065	Invalid mass	Invalid mass	No results	Benzenoids	Benzene and substituted derivatives	Phenethylamines	Phenethylamines	4.41822e+08	4.34068e+08	4.78687e+08	5.27562e+08	5.82835e+08	5.67521e+08	2.74198e+10	2.77752e+10	2.83189e+09	2.7528e+09	3.21469e+09	3.49052e+09	0.0449359	-4.47599	0.00266903	1	1.64672
Com_320_pos	S-allyl-L-cysteine	C6 H11 N O2 S	161.051	2.242	162.058	No results	No results	Full match	Organic acids and derivatives	Carboxylic acids and derivatives	Amino acids, peptides, and analogues	L-cysteine-S-conjugates	2.55149e+09	2.2884e+09	2.24817e+09	2.00052e+09	1.67723e+09	2.09096e+09	3.56624e+07	3.84299e+07	2.15038e+07	9.42482e+07	5.61235e+07	8.36289e+07	39.0076	5.28568	6.38104e-06	1	1.72058
Com_3204_pos	1-[(3S)-3-(1,3-Benzoxazol-2-yl)-1-pyrrolidinyl]-3-methoxy-1-propanone	C15 H18 N2 O3	274.135	5.296	275.142	Invalid mass	No results	No results	Organoheterocyclic compounds	Benzoxazoles	Not available	Benzoxazoles	1.64401e+06	1.70789e+06	1.66935e+06	1.65163e+06	1.66789e+06	1.79435e+06	3.66003e+07	2.79268e+07	4.91859e+07	1.40051e+06	5.0559e+07	2.82539e+07	0.0522628	-4.25807	0.00596681	0.833333	1.00853
Com_3210_pos	5-Acetylsalicylic acid	C9 H8 O4	180.042	5.088	181.05	No results	No results	Full match	Phenylpropanoids and polyketides	Depsides and depsidones	Not available	Depsides and depsidones	9.98627e+07	1.07034e+08	1.1661e+08	1.22336e+08	1.41898e+08	1.48476e+08	1.61423e+08	1.7574e+08	1.86585e+08	1.7132e+08	1.88351e+08	1.69787e+08	0.699025	-0.516584	0.00133205	1	1.48991
Com_3227_pos	ethyl 1-{2-[(4-benzylpiperazino)methyl]phenyl}-4-piperidinecarboxylate	C26 H35 N3 O2	421.28	6.858	422.287	Invalid mass	No results	No results					1.87456e+08	1.78909e+08	1.73479e+08	1.69217e+08	1.83507e+08	1.83148e+08	1.4502e+06	1.42277e+06	1.47848e+06	1.43773e+06	1.48319e+06	1.52428e+06	122.287	6.93413	5.7824e-18	1	1.94864
Com_323_pos	Sequoyitol	C7 H14 O6	194.079	7.902	195.086	No results	No results	Full match	Organic oxygen compounds	Organooxygen compounds	Alcohols and polyols	Cyclohexanols	2.19095e+09	2.22126e+09	2.40857e+09	2.34693e+09	2.19616e+09	2.187e+09	1.93813e+09	2.0819e+09	1.94188e+09	1.85635e+09	1.84135e+09	1.85494e+09	1.17685	0.234927	8.2864e-05	1	1.68927
Com_3247_pos	GPH	C13 H19 N5 O4	331.126	2.299	332.134	Invalid mass	No results	No match					8.81785e+07	6.29474e+07	4.80763e+07	5.71516e+07	4.91151e+07	5.93786e+07	6.28928e+07	7.05326e+07	2.21016e+08	5.62261e+07	5.67052e+07	4.52586e+07	0.711715	-0.490628	0.465078	0.527778	0.410522
Com_3248_pos	3-(3,4,5-trimethoxyphenyl)propanoic acid	C12 H16 O5	262.083	0.591	263.091	Invalid mass	No results	No results					1.14485e+08	1.21679e+08	1.21323e+08	1.43936e+08	1.43998e+08	1.8088e+08	1.71778e+08	1.70063e+08	1.85904e+08	1.74331e+08	1.89974e+08	1.79103e+08	0.771414	-0.374423	0.0099343	0.888889	1.2041
Com_3254_pos	Isohomovanillic acid	C9 H10 O4	182.055	1.203	183.063	Invalid mass	No results	No results	Benzenoids	Phenols	Methoxyphenols	Methoxyphenols	1.32668e+08	1.31257e+08	1.21915e+08	1.7426e+08	1.51778e+08	1.55078e+08	9.6347e+07	1.09356e+08	1.15423e+08	9.83281e+07	1.35495e+08	1.04881e+08	1.31391	0.393865	0.00436613	0.916667	1.08986
Com_3272_pos	tetranor-PGDM	C16 H24 O7	310.139	5.367	311.146	Invalid mass	No results	No results	Organic acids and derivatives	Keto acids and derivatives	Medium-chain keto acids and derivatives	Medium-chain keto acids and derivatives	1.7104e+08	2.01096e+08	1.80235e+08	1.75831e+08	1.41585e+08	4.41463e+07	2.0404e+08	1.99587e+08	1.90198e+08	1.75226e+08	1.88997e+08	1.80624e+08	0.802631	-0.31719	0.2282	0.805556	0.894454
Com_3276_pos	3,4-Dihydroxybenzaldehyde	C7 H6 O3	138.029	1.203	139.036	Invalid mass	Invalid mass	No results	Organic oxygen compounds	Organooxygen compounds	Carbonyl compounds	Hydroxybenzaldehydes	1.56234e+08	1.63468e+08	1.51684e+08	1.60563e+08	1.6899e+08	1.7185e+08	1.63835e+08	1.71404e+08	1.67082e+08	1.51786e+08	1.61663e+08	1.57954e+08	0.999043	-0.00138185	0.96644	0.527778	0.0809118
Com_328_pos	(+)-Isolariciresinol	C20 H24 O6	360.156	4.75	383.145	No results	No results	Full match	Lignans, neolignans and related compounds	Aryltetralin lignans	9,9p-dihydroxyaryltetralin lignans	9,9p-dihydroxyaryltetralin lignans	2.48481e+09	2.40829e+09	2.42108e+09	2.27995e+09	2.20307e+09	2.2183e+09	2.08336e+09	2.23075e+09	2.08343e+09	1.95735e+09	2.10698e+09	2.12511e+09	1.11349	0.15509	0.00269286	0.944444	0.863874
Com_3283_pos	L-Hisidine	C6 H9 N3 O2	155.069	1.432	156.077	No results	No results	Full match	Organic acids and derivatives	Carboxylic acids and derivatives	Amino acids, peptides, and analogues	Histidine and derivatives	9.49832e+07	9.12047e+07	9.65859e+07	8.73625e+07	9.04285e+07	9.21466e+07	2.15774e+08	2.12463e+08	1.96975e+08	1.73738e+08	1.97451e+08	1.82806e+08	0.468714	-1.09322	2.59892e-07	1	1.89306
Com_33_pos	Pipecolic acid	C6 H11 N O2	129.079	1.752	130.086	Full match	Full match	Full match	Organic acids and derivatives	Carboxylic acids and derivatives	Amino acids, peptides, and analogues	Alpha amino acids	2.37454e+10	2.2498e+10	2.21568e+10	2.05376e+10	1.90151e+10	1.92731e+10	2.00071e+10	1.98809e+10	1.92114e+10	1.79848e+10	1.84906e+10	1.94549e+10	1.10603	0.14539	0.0450373	0.805556	0.880825
Com_330_pos	Methyl palmitate	C17 H34 O2	287.282	6.663	288.289	Invalid mass	No results	No results	Lipids and lipid-like molecules	Fatty Acyls	Fatty acid esters	Fatty acid methyl esters	1.69836e+09	1.3092e+09	1.32638e+09	1.31814e+09	1.41904e+09	1.56149e+09	1.37354e+09	1.06098e+09	1.40796e+09	1.37418e+09	1.21327e+09	1.28948e+09	1.1183	0.161305	0.101393	0.75	0.200671
Com_3313_pos	4-morpholinobenzoic acid	C11 H13 N O3	207.089	4.985	208.096	Full match	No results	Full match					1.02175e+08	1.01622e+08	1.01845e+08	1.03946e+08	9.69813e+07	1.07795e+08	1.11286e+08	1.19033e+08	1.22273e+08	1.17014e+08	1.13608e+08	1.19332e+08	0.874483	-0.193498	5.16008e-05	1	0.838015
Com_3314_pos	Pleuromutilin	C22 H34 O5	395.265	5.974	396.272	Invalid mass	No results	No results					1.70423e+08	1.87715e+08	1.79118e+08	1.81597e+08	1.7748e+08	1.81443e+08	1.67016e+08	1.76916e+08	1.54528e+08	6.31877e+07	1.39298e+08	1.75179e+08	1.23016	0.298848	0.167692	0.944444	0.915795
Com_3332_pos	Estriol	C18 H24 O3	288.172	5.673	289.179	Full match	No results	No results	Lipids and lipid-like molecules	Steroids and steroid derivatives	Estrane steroids	Estrogens and derivatives	1.97485e+08	1.90251e+08	1.91152e+08	1.69005e+08	1.67109e+08	1.56005e+08	1.72119e+08	1.30565e+08	1.65793e+08	1.39977e+08	1.51783e+08	1.50474e+08	1.17601	0.233902	0.0170421	0.888889	0.908686
Com_3344_pos	Gly-Phe	C11 H14 N2 O3	222.1	3.363	223.108	No results	No results	Full match	Organic acids and derivatives	Carboxylic acids and derivatives	Amino acids, peptides, and analogues	Peptides	1.61242e+08	1.49981e+08	1.69307e+08	1.60853e+08	1.51484e+08	1.81052e+08	1.03093e+08	1.12963e+08	1.02885e+08	1.53518e+08	1.01852e+08	1.3036e+08	1.38209	0.466849	0.00298353	0.944444	1.01125
Com_335_pos	Shikimic Acid	C7 H10 O5	174.053	4.316	175.06	No results	No results	Full match	Organic oxygen compounds	Organooxygen compounds	Alcohols and polyols	Shikimic acids and derivatves	1.29365e+09	1.32816e+09	1.3701e+09	1.3776e+09	1.51392e+09	1.68999e+09	1.47965e+09	1.53031e+09	1.55004e+09	1.3967e+09	1.50444e+09	1.39908e+09	0.967631	-0.047471	0.442536	0.722222	0.295378
Com_3354_pos	Senkyunolide A	C12 H16 O2	210.125	6.245	211.133	No results	Invalid mass	No match					1.04385e+08	9.61694e+07	1.0469e+08	1.02583e+08	1.263e+08	9.03858e+07	5.69889e+07	5.86677e+07	4.99502e+07	3.36817e+07	4.65763e+07	6.48965e+07	2.00962	1.00692	0.000227247	1	1.27901
Com_3371_pos	3-Hydroxyhippuric Acid	C9 H9 N O4	195.053	4.783	196.06	No results	No results	Full match	Benzenoids	Benzene and substituted derivatives	Benzoic acids and derivatives	Hippuric acids	8.4522e+07	7.06678e+07	7.61512e+07	7.96554e+07	8.11164e+07	8.14712e+07	9.83489e+07	1.02511e+08	2.10695e+08	2.8897e+07	1.00329e+08	2.69974e+07	0.834099	-0.261709	0.861602	0.666667	0.17908
Com_3388_pos	Xanthurenic acid	C10 H7 N O4	205.037	4.16	206.045	Full match	No results	Full match	Organoheterocyclic compounds	Quinolines and derivatives	Quinoline carboxylic acids	Quinoline carboxylic acids	1.92212e+08	1.74242e+08	1.8198e+08	1.93997e+07	1.70195e+08	1.45402e+08	1.76395e+08	1.71937e+08	1.25684e+08	4.62255e+06	1.46766e+08	1.83685e+08	1.09188	0.126817	0.674638	0.583333	0.264547
Com_339_pos	Isovanillin	C8 H8 O3	152.047	2.325	153.055	No results	No results	Full match	Benzenoids	Phenols	Methoxyphenols	Methoxyphenols	1.48416e+09	1.49151e+09	1.47573e+09	1.65444e+09	1.84389e+09	2.05803e+09	2.12593e+09	2.1354e+09	2.14415e+09	1.8788e+09	2.09826e+09	2.01362e+09	0.807327	-0.308775	0.00929684	0.944444	1.09898
Com_3406_pos	Ketoisophorone	C9 H12 O2	152.084	0.601	153.091	No results	No results	Full match	Organic oxygen compounds	Organooxygen compounds	Carbonyl compounds	Cyclohexenones	1.34517e+08	1.25765e+08	1.13037e+08	1.26816e+08	1.3768e+08	1.51094e+08	1.81084e+08	1.69825e+08	1.76329e+08	1.61963e+08	1.74532e+08	1.62708e+08	0.768587	-0.379719	0.000510635	1	1.15028
Com_3426_pos	2-(3-nitrophenyl)-1,3-diphenylimidazolidine	C21 H19 N3 O2	345.142	4.923	346.149	Invalid mass	No results	No results					5.3849e+07	5.222e+07	6.38444e+07	5.69202e+07	5.72657e+07	4.86185e+07	1.30625e+08	1.46028e+08	1.40247e+08	1.31034e+08	1.31795e+08	1.47231e+08	0.402339	-1.31352	2.46727e-08	1	0.848526
Com_3432_pos	Levalbuterol	C13 H21 N O3	221.141	5.686	222.149	Invalid mass	No results	No results					7.81144e+06	8.12518e+06	1.09657e+07	1.2486e+07	1.36671e+07	1.43343e+07	1.73659e+08	1.77928e+08	1.58359e+08	1.49187e+08	1.66384e+08	1.92224e+08	0.0662151	-3.9167	2.40968e-07	1	1.68153
Com_3436_pos	gamma-caprolactone	C6 H10 O2	114.068	0.574	115.075	No results	No results	Full match	Organoheterocyclic compounds	Lactones	Gamma butyrolactones	Gamma butyrolactones	1.33119e+08	1.36878e+08	1.27189e+08	1.42037e+08	1.50565e+08	1.58301e+08	1.65607e+08	1.54524e+08	1.63317e+08	1.48273e+08	1.64853e+08	1.54326e+08	0.89188	-0.165079	0.0154472	0.888889	0.735108
Com_3447_pos	1,4-dihydroxy-1,4-dimethyl-7-(propan-2-ylidene)-decahydroazulen-6-one	C15 H24 O3	234.162	5.939	235.169	Invalid mass	No match	No match					5.04917e+07	4.79849e+07	4.66557e+07	4.54397e+07	4.28687e+07	4.2594e+07	4.0607e+07	4.21737e+07	4.26533e+07	3.79669e+07	3.79982e+07	4.37005e+07	1.12621	0.171482	0.0087061	0.916667	0.281858
Com_3454_pos	3-methyl-5-oxo-5-(4-toluidino)pentanoic acid	C13 H17 N O3	235.121	5.211	236.128	Full match	No results	No results					1.26766e+08	1.39682e+08	1.52467e+08	1.44561e+08	1.17809e+08	1.22877e+08	1.10007e+08	1.13912e+08	1.62293e+08	1.84939e+08	1.37808e+08	1.3877e+08	0.948609	-0.0761138	0.672639	0.5	0.0749656
Com_3477_pos	N-Acetyl-L-histidine	C8 H11 N3 O3	197.08	1.48	198.087	No results	No results	Full match	Organic acids and derivatives	Carboxylic acids and derivatives	Amino acids, peptides, and analogues	Histidine and derivatives	8.16026e+07	8.27814e+07	7.55111e+07	8.16778e+07	7.30584e+07	7.64831e+07	1.72472e+08	1.62537e+08	1.8631e+08	1.7848e+08	1.79012e+08	1.88533e+08	0.441389	-1.17988	1.25624e-10	1	0.598158
Com_3492_pos	Orientin	C21 H20 O11	448.1	4.779	449.107	No results	No results	Full match	Phenylpropanoids and polyketides	Flavonoids	Flavonoid glycosides	Flavonoid 8-C-glycosides	2.20579e+07	2.07437e+07	1.83509e+07	1.91641e+07	2.05381e+07	1.87934e+07	1.41705e+08	1.40371e+08	1.241e+08	7.65623e+07	1.78697e+08	1.87493e+08	0.14094	-2.82684	1.53518e-05	1	1.83725
Com_3494_pos	Isoeugenol	C10 H12 O2	164.084	0.552	165.091	No results	No results	Full match	Benzenoids	Phenols	Methoxyphenols	Methoxyphenols	1.26592e+08	1.52997e+08	1.11526e+08	1.22866e+08	1.34884e+08	1.43353e+08	1.59218e+08	1.42411e+08	1.52405e+08	1.4716e+08	1.55971e+08	1.4572e+08	0.877429	-0.188646	0.0317726	0.861111	0.748897
Com_3498_pos	5-Aminosalicylic Acid	C7 H7 N O3	153.043	3.523	154.05	No results	No results	Full match	Benzenoids	Benzene and substituted derivatives	Benzoic acids and derivatives	Aminobenzoic acids	1.49172e+08	1.29193e+08	1.78642e+08	1.3042e+08	1.36356e+08	1.45573e+08	1.66262e+08	1.98748e+08	1.49056e+08	1.82263e+08	1.61555e+08	1.65789e+08	0.849252	-0.235735	0.0277577	0.861111	0.875969
Com_35_pos	Fenpropimorph	C20 H33 N O	303.253	9.871	304.261	Invalid mass	No results	No results	Benzenoids	Benzene and substituted derivatives	Phenylpropanes	Phenylpropanes	2.00069e+10	2.34579e+10	1.71262e+10	1.69569e+10	1.41006e+10	1.34098e+10	1.43353e+10	1.48063e+10	1.40013e+10	7.3683e+09	1.48412e+10	1.31718e+10	1.33791	0.419979	0.06047	0.805556	0.309888
Com_3502_pos	4-methylpyridine-3-sulfonic acid	C6 H7 N O3 S	173.015	4.814	174.022	Full match	No results	No results					1.34249e+08	1.42257e+08	1.37979e+08	1.28151e+08	1.07957e+08	1.05695e+08	1.24575e+08	1.09573e+08	1.36206e+08	1.41647e+08	8.69931e+07	8.50439e+07	1.10562	0.144856	0.307788	0.638889	0.342529
Com_3524_pos	4-oxo-4-(5,6,7,8-tetrahydronaphthalen-1-ylamino)but-2-enoic acid	C14 H15 N O3	245.105	4.962	246.112	Full match	No results	No results					1.72387e+08	1.65315e+08	1.62757e+08	1.66946e+08	1.63188e+08	1.58146e+08	1.28614e+08	1.11859e+08	1.05794e+08	1.08933e+08	1.11692e+08	1.08262e+08	1.46446	0.550373	7.36542e-06	1	1.96694
Com_3535_pos	trans-3-Indoleacrylic acid	C11 H9 N O2	187.063	4.916	188.071	No results	No results	Full match	Organoheterocyclic compounds	Indoles and derivatives	Indoles	Indoles	1.70654e+08	1.72669e+08	1.64456e+08	1.67455e+08	1.5734e+08	1.67286e+08	1.60154e+08	1.58131e+08	1.66788e+08	1.55834e+08	1.52784e+08	1.47358e+08	1.0625	0.0874566	0.0199893	0.888889	0.321509
Com_355_pos	Mevalonolactone	C6 H10 O3	130.063	3.735	131.07	Full match	No results	Full match	Organoheterocyclic compounds	Lactones	Delta valerolactones	Delta valerolactones	7.06313e+08	6.04743e+08	6.6438e+08	5.95796e+08	5.6948e+08	5.48685e+08	4.44309e+08	4.51491e+08	4.50981e+08	4.17059e+08	4.3107e+08	4.18617e+08	1.41165	0.497387	0.000124305	1	0.391417
Com_3569_pos	Ethyl sorbate	C8 H12 O2	140.084	0.616	141.091	Full match	No results	No results	Lipids and lipid-like molecules	Fatty Acyls	Fatty acid esters	Fatty acid esters	1.26555e+08	1.30015e+08	1.10118e+08	1.23661e+08	1.26548e+08	1.33191e+08	1.7147e+08	1.62535e+08	1.67678e+08	1.49365e+08	1.64117e+08	1.57913e+08	0.770842	-0.375493	2.51681e-05	1	1.11231
Com_3614_pos	Dihydrotanshinone I	C18 H14 O3	278.093	2.094	279.101	No results	No results	Full match	Lipids and lipid-like molecules	Prenol lipids	Diterpenoids	Tanshinones, isotanshinones, and derivatives	3.82038e+06	3.77226e+06	3.86513e+06	3.71847e+06	3.58832e+06	3.76367e+06	1.47757e+08	1.49143e+08	1.90608e+08	1.59878e+08	1.5344e+08	1.70505e+08	0.0231931	-5.43016	3.04197e-10	1	1.76343
Com_362_pos	Pyridoxal	C8 H9 N O3	167.058	5.062	168.065	Full match	Full match	No results	Organoheterocyclic compounds	Pyridines and derivatives	Pyridine carboxaldehydes	Pyridoxals and derivatives	1.02523e+09	1.03183e+09	2.09168e+08	1.24435e+09	7.42133e+07	1.38739e+09	1.25156e+09	1.3175e+09	1.23833e+08	1.24333e+09	1.87499e+09	7.40158e+07	0.844859	-0.243217	0.962693	0.583333	0.0256457
Com_3625_pos	3-n-Butylphathlide	C12 H14 O2	190.099	5.697	191.107	No results	Full match	Full match					1.215e+08	9.93018e+07	1.42162e+08	1.11793e+08	1.5668e+08	1.20484e+08	1.39546e+08	1.31303e+08	9.59234e+07	2.20669e+07	6.37226e+07	1.40069e+08	1.26879	0.343449	0.246595	0.666667	0.752774
Com_3641_pos	Sarracenin	C11 H14 O5	226.083	5.618	453.173	No results	Invalid mass	No results					1.56127e+08	1.50617e+08	1.56088e+08	1.4844e+08	1.387e+08	1.41717e+08	1.74468e+08	1.63706e+08	1.89234e+08	1.72097e+08	1.49235e+08	1.55712e+08	0.887737	-0.171797	0.0195407	0.861111	0.642052
Com_3642_pos	4-(2,3-dihydro-1,4-benzodioxin-6-yl)-1,2-diphenylbut-2-ene-1,4-dione	C24 H18 O4	392.097	4.893	393.104	Invalid mass	No results	No results					9.45761e+07	9.64539e+07	1.1121e+08	1.02482e+08	8.2848e+07	9.1533e+07	7.60653e+07	7.55229e+07	5.67816e+07	7.01795e+07	8.35232e+07	9.17393e+07	1.27609	0.351726	0.0121504	0.916667	0.551247
Com_3661_pos	Ne-(1-Carboxymethyl)-L-lysine	C8 H16 N2 O4	204.111	1.461	205.118	No results	No results	Full match					1.43462e+08	6.4373e+07	1.08732e+08	5.93508e+07	5.18727e+07	1.32974e+08	1.6127e+08	1.90765e+08	1.54267e+08	7.21316e+07	7.71964e+07	9.32635e+07	0.74879	-0.417367	0.25835	0.75	0.504322
Com_3668_pos	N-Acetylputrescine	C6 H14 N2 O	130.11	1.619	131.118	No results	No results	Full match	Organic acids and derivatives	Carboximidic acids and derivatives	Carboximidic acids	Carboximidic acids	1.07134e+08	1.10531e+08	1.14567e+08	1.01351e+08	1.01865e+08	1.02852e+08	1.49554e+08	1.46836e+08	1.37644e+08	1.24423e+08	1.49687e+08	1.49442e+08	0.744298	-0.426048	2.46477e-05	1	0.921705
Com_367_pos	Guanine	C5 H5 N5 O	151.049	1.745	152.057	Full match	Full match	Full match	Organoheterocyclic compounds	Imidazopyrimidines	Purines and purine derivatives	Purines and purine derivatives	4.18205e+08	3.97216e+08	3.73454e+08	3.62149e+08	3.36084e+08	3.3635e+08	2.34136e+09	2.24798e+09	1.65908e+09	1.58826e+09	2.03685e+09	2.13119e+09	0.185215	-2.43273	2.59871e-08	1	1.63594
Com_3671_pos	(2R,3S,4S,5R,6R)-2-(hydroxymethyl)-6-(2-phenylethoxy)oxane-3,4,5-triol	C14 H20 O6	306.108	5.544	307.115	Invalid mass	No results	No results					8.66645e+07	8.66339e+07	7.69694e+07	8.11757e+07	8.14903e+07	7.28798e+07	9.4726e+07	9.75815e+07	2.76576e+07	7.4677e+07	8.97234e+07	7.51947e+07	1.05713	0.0801488	0.540403	0.555556	0.122544
Com_3674_pos	(-)-Catechin Gallate	C22 H18 O10	442.091	5.347	460.125	No results	No results	Full match	Phenylpropanoids and polyketides	Flavonoids	Flavans	Catechin gallates	5.05879e+06	3.6695e+06	2.65648e+06	2.64352e+06	1.02767e+07	2.99532e+06	2.57644e+06	2.67275e+06	2.58813e+06	2.49716e+06	2.50147e+06	2.48681e+06	1.78169	0.833243	0.0919683	0.944444	0.217573
Com_3691_pos	Histamine	C5 H9 N3	111.08	1.857	112.087	No results	No results	Full match	Organic nitrogen compounds	Organonitrogen compounds	Amines	2-arylethylamines	1.71335e+08	1.68179e+08	1.57121e+08	1.47294e+08	1.38473e+08	1.48719e+08	1.37535e+08	1.31916e+08	1.37686e+08	1.23684e+08	1.31937e+08	1.37538e+08	1.16347	0.218435	0.00485354	1	0.684462
Com_3721_pos	Cinnamoyl tyramine	C17 H17 N O2	267.125	6.193	552.283	No results	No results	Full match					1.6141e+08	1.41623e+08	1.5723e+08	1.58313e+08	1.40217e+08	1.27459e+08	1.16628e+07	1.34294e+07	8.84219e+06	1.62945e+07	1.65533e+07	2.1957e+07	9.98715	3.32007	2.91053e-06	1	1.96663
Com_3754_pos	Eugenyl acetate	C12 H14 O3	206.094	0.598	207.101	No results	No results	Full match	Benzenoids	Phenol esters	Not available	Phenol esters	1.15496e+08	1.12673e+08	1.05448e+08	1.1478e+08	1.24558e+08	1.3677e+08	1.55585e+08	1.43247e+08	1.50419e+08	1.35468e+08	1.47957e+08	1.36603e+08	0.81645	-0.292563	0.00131939	0.944444	1.01875
Com_3756_pos	L-Saccharopine	C11 H20 N2 O6	276.132	1.492	259.128	No results	No results	Full match	Organic acids and derivatives	Carboxylic acids and derivatives	Amino acids, peptides, and analogues	Glutamic acid and derivatives	9.17523e+07	1.27035e+08	8.94526e+07	9.53918e+07	9.61088e+07	9.93006e+07	1.79447e+08	7.99181e+07	8.92354e+07	5.61215e+07	1.0557e+08	8.4901e+07	1.00647	0.00929797	0.708223	0.694444	0.0960116
Com_3765_pos	Corticosterone	C21 H30 O4	346.211	6.81	347.219	Invalid mass	No results	No results	Lipids and lipid-like molecules	Steroids and steroid derivatives	Hydroxysteroids	21-hydroxysteroids	9.77465e+07	8.4027e+07	8.60887e+07	7.70824e+07	6.97027e+07	5.76849e+07	8.04569e+07	7.80385e+07	1.80145e+08	7.51038e+07	8.40256e+07	6.37995e+07	0.841094	-0.249661	0.487782	0.5	0.222997
Com_3778_pos	Perillyl alcohol	C10 H16 O	152.12	6.237	135.117	No results	No results	Full match	Lipids and lipid-like molecules	Prenol lipids	Monoterpenoids	Menthane monoterpenoids	1.64743e+08	1.39612e+08	1.43555e+08	1.32125e+08	1.26059e+08	1.31208e+08	1.06689e+08	1.14712e+08	1.2596e+08	1.13636e+08	1.12375e+08	1.20145e+08	1.20733	0.271819	0.00328104	1	1.01827
Com_378_pos	4-Methylcatechol	C7 H8 O2	124.052	2.336	125.06	No results	No results	Full match	Benzenoids	Phenols	Benzenediols	Catechols	1.52177e+09	1.48596e+09	1.45716e+09	1.59108e+09	1.75103e+09	1.92053e+09	1.8644e+09	1.89782e+09	1.95422e+09	1.70316e+09	1.87654e+09	1.72602e+09	0.882543	-0.180261	0.0331735	0.805556	0.66152
Com_3781_pos	Arctiin	C27 H34 O11	534.209	5.817	517.205	No results	No results	Full match	Lignans, neolignans and related compounds	Lignan glycosides	Not available	Lignan glycosides	1.40746e+08	1.38789e+08	1.4028e+08	1.53695e+08	1.33682e+08	1.31031e+08	9.48971e+07	9.84161e+07	8.55958e+07	8.81808e+07	9.72573e+07	1.11922e+08	1.45457	0.540592	2.86805e-05	1	0.994639
Com_3782_pos	Tetracycline	C22 H24 N2 O8	426.15	5.504	427.158	Invalid mass	No results	No results	Phenylpropanoids and polyketides	Tetracyclines	Not available	Tetracyclines	1.30031e+08	1.32299e+08	1.29313e+08	1.19675e+08	1.13855e+08	1.25635e+08	1.52536e+08	1.5541e+08	1.37571e+08	1.33295e+08	1.48173e+08	1.50295e+08	0.855836	-0.224593	0.0010933	1	0.334276
Com_379_pos	Homocysteine	C4 H9 N O2 S	135.036	1.488	119.016	No results	No results	Full match	Organic acids and derivatives	Carboxylic acids and derivatives	Amino acids, peptides, and analogues	L-alpha-amino acids	3.34618e+08	3.1346e+08	7.10472e+07	7.17015e+07	3.53651e+08	3.68689e+08	2.20292e+09	1.56346e+09	2.0433e+09	1.78429e+09	2.12732e+09	2.18713e+09	0.127067	-2.97634	0.000856008	1	1.56068
Com_3795_pos	2-(2-thienyl)-4H-chromen-4-one	C13 H8 O2 S	228.025	4.711	229.032	Full match	No results	No results					8.68682e+07	7.99751e+07	8.76587e+07	7.76468e+07	6.77394e+07	7.27053e+07	2.3261e+07	2.2303e+07	2.60295e+07	1.72187e+07	2.34812e+07	2.41438e+07	3.46381	1.79236	2.83803e-08	1	1.324
Com_3814_pos	diethyl 2-{[2-(2-thienylcarbonyl)hydrazino]methylidene}malonate	C13 H16 N2 O5 S	334.059	1.377	335.066	Invalid mass	No results	No results					1.07984e+08	1.05924e+08	9.5718e+07	5.96403e+06	9.24557e+07	9.41573e+07	9.46844e+07	1.00169e+08	8.91982e+07	8.42906e+07	8.8679e+07	8.19718e+07	0.931743	-0.101996	0.46835	0.694444	0.37993
Com_3856_pos	Indole-3-Carboxaldehyde	C9 H7 N O	145.052	5.588	146.06	No results	No results	Full match	Organoheterocyclic compounds	Indoles and derivatives	Indoles	Indoles	8.60296e+07	8.81997e+07	6.242e+07	1.48963e+08	9.68876e+07	9.27053e+07	7.35272e+07	6.51958e+07	5.96472e+07	6.39033e+07	7.417e+07	7.35835e+07	1.40285	0.488358	0.042298	0.861111	0.994054
Com_3873_pos	2-phenyl-4H-furo[2,3-h]chromen-4-one	C17 H10 O3	262.066	1.374	263.073	Invalid mass	No results	No results					1.53112e+08	1.58236e+08	1.36435e+08	1.3583e+08	1.22393e+08	1.35958e+08	1.36831e+08	1.48389e+08	1.48511e+08	1.24147e+08	1.33729e+08	1.34734e+08	1.01891	0.0270227	0.726285	0.583333	0.115727
Com_388_pos	(1E)-5-hydroxy-1,7-diphenylhept-1-en-3-one	C19 H20 O2	302.126	5.199	303.134	Invalid mass	No results	No results					1.93168e+09	2.02597e+09	1.93494e+09	1.78484e+09	1.8961e+09	1.74997e+09	1.53491e+09	1.65073e+09	1.51382e+09	1.40175e+09	1.03556e+08	1.20327e+08	1.79026	0.840165	0.10653	1	1.10706
Com_3889_pos	ANH	C13 H20 N6 O5	340.15	5.58	341.157	Full match	No results	No results					1.1515e+08	1.02943e+08	1.00673e+08	9.54672e+07	8.63835e+07	8.76129e+07	1.01022e+08	1.0559e+08	1.09482e+08	1.02903e+08	1.17447e+08	2.2881e+07	1.05167	0.0726882	0.558038	0.666667	0.364193
Com_3933_pos	3-Indolepropionic acid	C11 H11 N O2	189.078	5.138	190.085	No results	No results	Full match	Organoheterocyclic compounds	Indoles and derivatives	Indolyl carboxylic acids and derivatives	Indolyl carboxylic acids and derivatives	5.01101e+07	9.09385e+07	2.3049e+07	1.26034e+08	2.70315e+07	1.42225e+08	5.19705e+07	5.88305e+07	6.94421e+07	6.22137e+07	6.88879e+07	5.21536e+07	1.2638	0.337765	0.972563	0.5	0.113763
Com_3936_pos	N1-piperidinocarbonyl-4-methylbenzene-1-sulfonamide	C13 H18 N2 O3 S	282.108	5.431	283.115	Invalid mass	No results	No results					1.33857e+08	1.35032e+08	1.27641e+08	1.37401e+08	1.10144e+08	1.29168e+08	1.04659e+08	1.56906e+08	1.52134e+08	1.17441e+08	1.21444e+08	1.45883e+08	0.968409	-0.0463116	0.759921	0.555556	0.139837
Com_3942_pos	4-acetyl-4-(ethoxycarbonyl)heptanedioic acid	C12 H18 O7	256.094	0.394	257.101	Invalid mass	No results	No results					2.21612e+07	1.54389e+08	2.19252e+07	3.73875e+07	6.2176e+07	4.67863e+07	1.87095e+07	2.32265e+07	2.41076e+07	2.74173e+07	3.28121e+07	2.30149e+07	2.3098	1.20777	0.100685	0.722222	1.03145
Com_3943_pos	DL-2-(acetylamino)-3-phenylpropanoic acid	C11 H13 N O3	207.089	5.573	208.097	Full match	Full match	Full match					1.4485e+08	1.45313e+08	1.40751e+08	1.33742e+08	1.36645e+08	1.41999e+08	1.14481e+08	1.12281e+08	1.18462e+08	9.64816e+07	1.0723e+08	1.17001e+08	1.26633	0.340658	0.000233163	1	1.43344
Com_3949_pos	trans-beta-Ionone	C13 H20 O	192.151	5.591	175.148	No results	No results	Full match	Lipids and lipid-like molecules	Prenol lipids	Sesquiterpenoids	Sesquiterpenoids	8.515e+07	8.08098e+07	8.64574e+07	1.4336e+08	1.32089e+08	1.36453e+08	1.41074e+08	1.46164e+08	8.67432e+07	8.47897e+07	7.8724e+07	1.13942e+08	1.01978	0.028253	0.898965	0.5	0.187234
Com_3954_pos	2-Hydroxyphenylalanine	C9 H11 N O3	159.09	5.276	160.097	Invalid mass	Invalid mass	No match	Organic acids and derivatives	Carboxylic acids and derivatives	Amino acids, peptides, and analogues	Phenylalanine and derivatives	5.37747e+07	5.50099e+07	5.67358e+07	5.2788e+07	4.74296e+07	4.19334e+07	1.54719e+08	1.55986e+08	1.66831e+08	1.51959e+08	1.11152e+08	1.36603e+08	0.350723	-1.5116	1.34722e-07	1	2.00379
Com_3964_pos	Anise oil	C14 H18 O3	234.125	5.503	235.133	No results	No results	Full match	Benzenoids	Phenol ethers	Anisoles	Anisoles	1.53239e+08	9.8686e+07	9.22504e+07	3.3631e+07	1.22962e+08	1.31965e+08	8.9337e+07	1.46789e+08	1.41805e+08	1.2539e+08	1.28175e+08	3.6416e+07	0.947331	-0.0780594	0.85185	0.555556	0.21327
Com_3967_pos	1,2-dihydroxyheptadec-16-yn-4-yl acetate	C19 H34 O4	326.245	7.235	349.234	Full match	No results	No results					3.57554e+07	3.36406e+07	1.51054e+08	3.0856e+07	7.55181e+07	2.8872e+07	2.68538e+07	2.82426e+07	4.97544e+07	7.50923e+07	2.15205e+07	2.15421e+07	1.59501	0.673565	0.301198	0.777778	0.478393
Com_398_pos	2,3-Dinor-11β-prostaglandin F2α	C18 H30 O5	348.191	6.055	349.198	Invalid mass	No results	No results	Lipids and lipid-like molecules	Fatty Acyls	Eicosanoids	Prostaglandins and related compounds	1.88025e+09	1.77694e+09	1.87997e+09	1.80194e+09	1.68535e+09	1.42292e+09	2.23525e+09	2.23305e+09	2.28079e+09	1.81113e+09	1.67326e+09	1.78644e+09	0.869173	-0.202285	0.0850589	0.722222	0.496874
Com_3983_pos	Lithospermoside	C14 H19 N O8	329.111	2.004	330.118	No results	No results	Full match	Organic oxygen compounds	Organooxygen compounds	Carbohydrates and carbohydrate conjugates	O-glycosyl compounds	1.52015e+08	1.47567e+08	1.4694e+08	1.29457e+08	1.36244e+08	1.36731e+08	1.20205e+08	1.14472e+08	1.12533e+08	1.09391e+08	1.07402e+08	1.16044e+08	1.24838	0.320053	5.20848e-05	1	0.704594
Com_4014_pos	(2E)-6-hydroxy-2-methyl-6-(4-methylphenyl)hept-2-enoic acid	C15 H20 O3	270.121	1.471	271.128	Invalid mass	No results	No results					1.08707e+08	9.82057e+07	9.42883e+07	1.15028e+08	1.11749e+08	1.02276e+08	1.3498e+08	1.24272e+08	1.45236e+08	1.21158e+08	1.22222e+08	1.21337e+08	0.819357	-0.287435	0.00107455	1	0.45555
Com_4023_pos	AB-PINACA N-(2-fluoropentyl) isomer	C18 H25 F N4 O2	348.191	6.744	349.198	Invalid mass	No results	No results	Organic acids and derivatives	Carboxylic acids and derivatives	Amino acids, peptides, and analogues	N-acyl-alpha amino acids and derivatives	6.20443e+07	5.52718e+07	6.19924e+07	6.61956e+07	6.46874e+07	6.03964e+07	1.28136e+08	1.27937e+08	1.07044e+08	1.30064e+08	1.55361e+08	1.50654e+08	0.463701	-1.10873	4.07088e-06	1	0.966871
Com_4034_pos	8-(2,3-dihydroxy-3-methylbutyl)-7-methoxy-2H-chromen-2-one	C15 H18 O5	316.073	4.848	317.08	Invalid mass	No results	No results					1.05265e+07	1.42836e+07	1.05135e+07	1.31974e+07	8.95465e+06	8.60076e+06	1.21778e+08	1.36719e+08	1.36309e+08	1.246e+08	1.46646e+08	1.52731e+08	0.0807007	-3.63127	2.69884e-08	1	1.5427
Com_408_pos	4-Hydroxybenzaldehyde	C7 H6 O2	122.037	0.619	123.044	Full match	Full match	Full match	Organic oxygen compounds	Organooxygen compounds	Carbonyl compounds	Hydroxybenzaldehydes	1.19173e+09	1.29268e+09	1.34319e+09	1.36679e+09	1.53414e+09	1.7233e+09	1.65708e+09	1.60026e+09	1.69513e+09	1.53927e+09	1.73393e+09	1.60637e+09	0.859622	-0.218226	0.0308806	0.861111	0.850835
Com_409_pos	Griffonilide	C8 H8 O4	168.042	2.162	169.049	No results	No results	Full match	Organoheterocyclic compounds	Benzofurans	Not available	Benzofurans	1.25921e+09	1.27334e+09	1.28627e+09	1.3985e+09	1.64153e+09	1.80892e+09	1.67873e+09	1.68584e+09	1.70282e+09	1.57339e+09	1.7153e+09	1.68678e+09	0.863077	-0.212439	0.0525158	0.805556	0.973208
Com_4095_pos	Noroxycodone-d3	C17 H16 [2]H3 N O4	304.15	5.18	305.157	Full match	No results	No results					1.26447e+08	1.23084e+08	1.24482e+08	1.1561e+08	8.86684e+07	1.16506e+08	9.84383e+07	9.89984e+07	9.11301e+07	9.19749e+07	6.93594e+07	9.93401e+07	1.26501	0.339152	0.0128982	0.861111	0.264271
Com_4109_pos	Folinic acid	C20 H23 N7 O7	473.166	4.956	474.173	Full match	Full match	Full match	Organoheterocyclic compounds	Pteridines and derivatives	Pterins and derivatives	Tetrahydrofolic acids	1.44865e+08	1.41747e+08	1.26506e+08	1.36087e+08	1.24484e+08	1.27711e+08	1.35481e+08	1.35246e+08	1.46588e+08	1.34224e+08	1.36239e+08	1.39233e+08	0.969033	-0.045383	0.299021	0.638889	0.326062
Com_4115_pos	7-Methoxy-4-methylcoumarin	C11 H10 O3	190.063	11.961	191.07	No results	No results	Full match	Phenylpropanoids and polyketides	Coumarins and derivatives	Not available	Coumarins and derivatives	5.26772e+07	5.35723e+07	8.32492e+07	9.3524e+07	1.02448e+08	1.10532e+08	8.63687e+07	1.00052e+08	1.2161e+08	1.21423e+08	1.03237e+08	9.57585e+07	0.78925	-0.341445	0.103382	0.777778	0.92458
Com_4125_pos	Lenalidomide	C13 H13 N3 O3	276.127	5.814	553.261	Invalid mass	No results	No results					5.44643e+07	6.88133e+07	5.51627e+07	6.44436e+07	5.97118e+07	6.00049e+07	5.76687e+07	4.13792e+07	2.6142e+07	5.20362e+07	4.11946e+07	5.97455e+07	1.30354	0.382434	0.0640507	0.861111	0.544409
Com_4127_pos	N-Methylnicotinamide	C7 H8 N2 O	136.064	3.178	137.071	No results	No results	Full match	Organoheterocyclic compounds	Pyridines and derivatives	Pyridinecarboxylic acids and derivatives	Nicotinamides	1.12292e+08	1.21954e+08	1.12973e+08	1.11582e+08	1.06703e+08	1.20352e+08	8.72632e+07	7.85987e+07	7.94233e+07	7.13945e+07	8.84081e+07	7.58877e+07	1.42597	0.511944	1.37578e-05	1	0.715765
Com_4129_pos	Ofloxacin impurity E	C17 H18 F N3 O4	347.122	1.664	348.129	Invalid mass	No results	No match	Organoheterocyclic compounds	Quinolines and derivatives	Quinoline carboxylic acids	Quinoline carboxylic acids	1.01039e+08	9.292e+07	1.26774e+08	1.35121e+08	1.2936e+08	1.01201e+08	7.75017e+07	5.01635e+07	6.40738e+07	9.32804e+07	7.16221e+07	8.87665e+07	1.54109	0.623955	0.00366082	0.972222	0.512355
Com_416_pos	Antiarol	C9 H12 O4	184.073	0.589	185.081	No results	No results	Full match	Benzenoids	Phenols	Methoxyphenols	Methoxyphenols	1.29582e+09	1.33265e+09	1.24954e+09	1.42081e+09	1.40461e+09	1.86265e+09	1.5884e+09	1.51298e+09	1.62569e+09	1.50212e+09	1.61069e+09	1.54118e+09	0.913125	-0.131116	0.152518	0.833333	0.619101
Com_4198_pos	Serotonin	C10 H12 N2 O	176.095	3.953	160.076	No results	No results	Full match	Organoheterocyclic compounds	Indoles and derivatives	Tryptamines and derivatives	Serotonins	1.04721e+08	1.04111e+08	1.11914e+08	1.17252e+08	9.27342e+07	1.00188e+08	1.04759e+08	1.03539e+08	8.82515e+07	9.32044e+07	1.18492e+08	9.73415e+07	1.04183	0.0591184	0.448283	0.611111	0.234918
Com_4212_pos	13,14-dihydro-15-keto-tetranor Prostaglandin E2	C16 H26 O5	320.161	6.088	321.168	Invalid mass	No results	No match					1.39766e+08	1.33104e+08	1.2626e+08	1.22839e+08	1.10543e+08	1.05547e+08	1.07565e+08	8.59517e+07	9.88138e+07	9.44199e+07	1.00555e+08	1.06168e+08	1.24363	0.314556	0.00335014	0.944444	0.930653
Com_4220_pos	Morin	C15 H10 O7	302.048	1.14	303.055	No results	Invalid mass	No results	Phenylpropanoids and polyketides	Flavonoids	Flavones	Flavonols	9.40589e+07	1.10985e+08	1.23658e+08	1.30297e+08	1.1901e+08	1.15302e+08	6.44872e+07	6.40696e+07	7.25001e+07	5.9287e+07	7.00865e+07	5.73983e+07	1.78767	0.838083	2.71235e-06	1	1.82202
Com_4237_pos	isonicotinaldehyde 4-(5-methyl-2,4-dinitrophenyl)hydrazone	C13 H11 N5 O4	301.079	2.063	302.087	Invalid mass	No results	No results					1.11253e+08	1.09194e+08	1.29567e+08	9.74614e+07	9.25195e+07	8.85459e+07	9.23978e+07	9.5662e+07	9.41911e+07	8.77051e+07	8.65572e+07	9.42866e+07	1.14114	0.190476	0.0842583	0.805556	0.555486
Com_426_pos	Adenine	C5 H5 N5	135.054	1.756	136.062	No results	No results	Full match	Organoheterocyclic compounds	Imidazopyrimidines	Purines and purine derivatives	6-aminopurines	3.12814e+07	3.25497e+07	2.80389e+07	2.61992e+07	2.37464e+07	2.84134e+07	2.1338e+09	2.13022e+09	1.48277e+09	1.36774e+09	1.99212e+09	2.03206e+09	0.0152826	-6.03196	5.87294e-11	1	1.69011
Com_4260_pos	Curdione	C15 H24 O2	236.177	5.638	237.185	No results	Full match	Full match	Lipids and lipid-like molecules	Prenol lipids	Sesquiterpenoids	Germacrane sesquiterpenoids	1.34472e+08	7.43054e+07	1.26522e+08	1.15965e+08	1.23264e+08	7.0014e+07	1.18449e+08	4.40832e+07	1.25023e+08	1.14743e+08	7.59626e+07	1.16474e+08	1.08375	0.11603	0.610871	0.611111	0.327609
Com_4279_pos	SPB 16:1;2O	C16 H33 N O2	271.251	6.586	272.258	No results	Full match	No results					6.85268e+07	7.17299e+07	6.74934e+07	6.01264e+07	5.57548e+07	5.1989e+07	2.4527e+07	2.9089e+07	2.22184e+07	1.84403e+07	2.23771e+07	1.62362e+07	2.82659	1.49906	3.9984e-06	1	1.08899
Com_428_pos	13,14-Dihydro prostaglandin E1	C20 H36 O5	338.243	7.423	339.25	Invalid mass	No results	No results	Lipids and lipid-like molecules	Fatty Acyls	Eicosanoids	Prostaglandins and related compounds	1.79035e+09	1.84945e+09	1.73664e+09	1.71847e+09	1.7419e+09	1.75983e+09	1.93294e+09	1.6604e+09	1.81327e+09	1.68366e+09	1.91471e+09	1.8513e+09	0.976083	-0.034924	0.449758	0.638889	0.0985614
Com_43_pos	L-Tryptophan	C11 H12 N2 O2	204.09	5.166	188.07	Full match	Full match	Full match	Organoheterocyclic compounds	Indoles and derivatives	Indolyl carboxylic acids and derivatives	Indolyl carboxylic acids and derivatives	1.60522e+10	1.57637e+10	1.63987e+10	1.5304e+10	1.48459e+10	1.49583e+10	1.89218e+10	1.89775e+10	1.96514e+10	1.83725e+10	1.88262e+10	1.97481e+10	0.815065	-0.295013	2.93173e-06	1	0.80898
Com_4320_pos	P-Aminohippuric Acid	C9 H10 N2 O3	194.069	1.525	195.076	No results	No results	Full match	Benzenoids	Benzene and substituted derivatives	Benzoic acids and derivatives	Hippuric acids	1.19464e+08	1.1204e+08	1.11544e+08	1.10717e+08	1.16264e+08	1.184e+08	1.1917e+08	1.21811e+08	1.20715e+08	1.14524e+08	1.19565e+08	1.15381e+08	0.96803	-0.0468765	0.083243	0.805556	0.179214
Com_4323_pos	cyclohexyl{4-[4-nitro-2-(1H-pyrrol-1-yl)phenyl]piperazino}methanone	C21 H26 N4 O3	364.185	5.542	365.192	Invalid mass	No results	No results					1.73236e+07	1.38685e+07	1.42204e+07	1.41257e+07	1.04896e+07	6.62154e+06	9.75204e+06	1.47545e+07	1.14759e+07	1.3379e+08	1.14014e+07	9.91031e+06	0.40113	-1.31786	0.47392	0.527778	0.473435
Com_4343_pos	Lysopc 14:0	C22 H46 N O7 P	467.3	5.686	468.307	No results	No results	Full match	Lipids and lipid-like molecules	Glycerophospholipids	Glycerophosphocholines	1-acyl-sn-glycero-3-phosphocholines	1.33841e+08	1.22504e+08	1.21836e+08	1.14151e+08	1.03378e+08	9.15645e+07	5.10908e+06	4.4202e+06	4.38434e+06	5.14724e+06	2.39399e+06	2.9254e+06	28.1898	4.8171	8.06647e-08	1	2.02712
Com_4368_pos	N-[2-acetyl-5-(tert-butyl)-3-thienyl]-2-(propylsulfanyl)nicotinamide	C19 H24 N2 O2 S2	376.126	5.164	377.134	Full match	No results	No results					1.28109e+08	1.22171e+08	1.19094e+08	1.23957e+08	1.10234e+08	1.11268e+08	7.62518e+07	7.80022e+07	7.34802e+07	7.38823e+07	8.30296e+07	7.07662e+07	1.56964	0.650432	1.05759e-07	1	1.394
Com_4373_pos	L-arginine	C6 H14 N4 O2	174.112	6.251	175.119	No results	No results	Full match	Organic acids and derivatives	Carboxylic acids and derivatives	Amino acids, peptides, and analogues	L-alpha-amino acids	1.23756e+08	1.25572e+08	1.3084e+08	1.21267e+08	1.11278e+08	1.01921e+08	5.51018e+07	5.72928e+07	6.45035e+07	5.8845e+07	7.38713e+07	8.4782e+07	1.81197	0.857559	6.54807e-05	1	1.55451
Com_4389_pos	L-Threonine	C4 H9 N O3	119.058	1.654	120.066	No results	No results	Full match	Organic acids and derivatives	Carboxylic acids and derivatives	Amino acids, peptides, and analogues	L-alpha-amino acids	1.25308e+08	1.31782e+08	1.24313e+08	1.1573e+08	9.94737e+07	1.08004e+08	8.12194e+07	7.99155e+07	9.39816e+07	9.48958e+07	7.87049e+07	6.97588e+07	1.41353	0.499303	0.000308291	1	0.527354
Com_4392_pos	3,14-dihydro-15-keto-tetranor Prostaglandin E2	C16 H26 O5	298.175	5.868	299.183	Invalid mass	No results	No results	Organic oxygen compounds	Organooxygen compounds	Alcohols and polyols	Cyclopentanols	9.40838e+07	9.39414e+07	1.12428e+08	8.78202e+07	7.70912e+07	2.06411e+07	8.46361e+07	1.00408e+08	1.30072e+08	9.00976e+07	9.926e+07	1.34277e+08	0.760869	-0.394279	0.208006	0.75	0.926016
Com_44_pos	Indole-3-acrylic acid	C11 H9 N O2	187.063	5.169	188.07	Full match	No results	Full match	Organoheterocyclic compounds	Indoles and derivatives	Indoles	Indoles	1.60522e+10	1.57637e+10	1.63987e+10	1.5304e+10	1.48459e+10	1.49583e+10	1.89218e+10	1.89775e+10	1.96514e+10	1.83725e+10	1.88262e+10	1.97481e+10	0.815065	-0.295013	2.93173e-06	1	0.80898
Com_4404_pos	4-(2-furyl)-6-(methylthio)-2-pyrazin-2-ylpyrimidine-5-carbonitrile	C14 H9 N5 O S	295.051	4.897	296.058	Invalid mass	No results	No results					1.15571e+08	1.05355e+08	1.11816e+08	1.21475e+08	6.83829e+07	1.20879e+08	8.04929e+07	7.99046e+07	5.28135e+07	4.09556e+07	6.69128e+07	6.8046e+07	1.65365	0.725657	0.00448165	0.944444	1.09047
Com_4413_pos	2-cyano-3-(3,4-dimethoxyphenyl)acrylic acid	C12 H11 N O4	211.09	4.835	234.079	Invalid mass	No results	No results					5.78289e+07	5.79943e+07	5.25366e+07	5.01357e+07	3.6214e+07	4.33059e+07	2.0253e+06	2.08291e+06	2.08857e+06	1.93705e+06	2.04493e+06	2.01125e+06	24.4475	4.61162	8.08634e-08	1	1.36823
Com_442_pos	Picolinic acid	C6 H5 N O2	123.032	1.912	124.039	No results	No results	Full match	Organoheterocyclic compounds	Pyridines and derivatives	Pyridinecarboxylic acids and derivatives	Pyridinecarboxylic acids	3.33338e+08	2.86073e+08	2.95249e+08	3.09199e+08	3.50144e+08	3.10857e+08	1.18322e+09	1.18543e+09	1.22682e+09	1.06787e+09	1.29343e+09	1.36902e+09	0.257291	-1.95853	6.59768e-11	1	1.22699
Com_444_pos	3',4'-Dihydroxyphenylacetone	C9 H10 O3	183.089	0.593	167.07	Invalid mass	Invalid mass	No results	Benzenoids	Benzene and substituted derivatives	Phenylpropanes	Phenylpropanes	1.18575e+09	1.24719e+09	1.14892e+09	1.31637e+09	1.48318e+09	1.55654e+09	1.61532e+09	1.53856e+09	1.67034e+09	1.51067e+09	1.67461e+09	1.57545e+09	0.828167	-0.272006	0.00982907	0.944444	0.950829
Com_4471_pos	Secoisolariciresinol diglucoside	C32 H46 O16	686.277	5.738	687.284	No results	No results	Full match	Lignans, neolignans and related compounds	Lignan glycosides	Not available	Lignan glycosides	5.05093e+07	8.21626e+07	5.07268e+07	4.55853e+07	4.71748e+07	4.73273e+07	4.91927e+07	5.08349e+07	6.09313e+07	3.78782e+07	4.87545e+07	1.04421e+08	0.918961	-0.121924	0.760433	0.611111	0.161628
Com_4473_pos	Gatifloxacin	C19 H22 F N3 O4	357.153	1.457	358.16	Invalid mass	No results	No results	Organoheterocyclic compounds	Quinolines and derivatives	Quinoline carboxylic acids	Quinoline carboxylic acids	1.14112e+08	9.87104e+07	7.13206e+07	1.11341e+08	9.94853e+07	1.06658e+08	1.1623e+08	6.65303e+07	1.13504e+08	1.07354e+08	1.03518e+08	1.1891e+08	0.960995	-0.0573986	0.774178	0.666667	0.0853105
Com_450_pos	3-Methylcrotonylglycine	C7 H11 N O3	157.074	1.603	158.081	Full match	No results	Full match	Organic acids and derivatives	Carboxylic acids and derivatives	Amino acids, peptides, and analogues	N-acyl-alpha amino acids	1.77704e+09	1.13554e+09	1.576e+09	1.54026e+09	1.17375e+09	1.69637e+09	1.98989e+08	1.92581e+09	1.92071e+09	8.411e+08	1.80314e+09	1.2389e+09	1.12238	0.16656	0.412794	0.444444	0.484645
Com_4510_pos	HKK	C18 H33 N7 O4	376.222	6.415	394.256	Invalid mass	No results	No results					1.26603e+08	1.15076e+08	1.06047e+08	1.12705e+07	1.08135e+08	1.08267e+08	2.00832e+06	3.2712e+06	1.28364e+06	1.24195e+06	2.27776e+06	3.00094e+06	43.978	5.45871	6.32229e-05	1	1.76462
Com_4542_pos	2-Deoxyribose 1-Phosphate	C5 H11 O7 P	214.024	5.387	215.032	No results	No results	Full match					1.21193e+08	1.25429e+08	1.20066e+08	1.07779e+08	1.04025e+08	1.07846e+08	5.61254e+07	5.75716e+07	5.25425e+07	5.65368e+07	5.41768e+07	6.60282e+07	2.0011	1.00079	2.83405e-08	1	1.83984
Com_4556_pos	Osajin	C25 H24 O5	404.166	5.475	405.173	Invalid mass	No results	No results	Phenylpropanoids and polyketides	Isoflavonoids	Isoflavans	6-prenylated isoflavanones	1.23487e+08	1.19428e+08	1.15209e+08	1.1661e+08	1.09005e+08	1.11517e+08	1.17002e+08	1.22453e+08	1.25417e+08	1.11277e+08	1.15877e+08	1.13072e+08	0.98604	-0.0202818	0.60625	0.583333	0.0145516
Com_4559_pos	5-Ethyl-2'-deoxyuridine	C11 H16 N2 O5	256.106	1.886	257.113	No results	No results	Full match	Nucleosides, nucleotides, and analogues	Pyrimidine nucleosides	Pyrimidine 2'-deoxyribonucleosides	Pyrimidine 2'-deoxyribonucleosides	1.04995e+08	9.55409e+07	1.11471e+08	9.99561e+07	1.0356e+08	8.5336e+07	1.13062e+08	1.19617e+08	1.13895e+08	9.7866e+07	9.51239e+07	1.13098e+08	0.920629	-0.119308	0.153381	0.75	0.135241
Com_4565_pos	Monolaurin	C15 H30 O4	296.196	6.145	297.203	Invalid mass	No results	No results					8.76979e+07	8.65947e+07	7.89764e+07	7.41558e+07	7.03004e+07	6.86652e+07	5.22842e+07	6.27237e+07	4.99347e+07	4.14664e+07	5.7308e+07	4.98989e+07	1.48714	0.57254	0.000306649	1	1.10145
Com_4582_pos	4-(2,3-dihydro-1,4-benzodioxin-6-yl)butanoic acid	C12 H14 O4	222.087	5.827	223.094	Invalid mass	No results	No results					1.23878e+08	1.17994e+08	1.1266e+08	1.00212e+08	9.07029e+07	9.18402e+07	5.84488e+07	6.57507e+07	5.87562e+07	8.3731e+07	5.08024e+07	5.34836e+07	1.71788	0.78063	0.000177134	1	1.37868
Com_4587_pos	N-(9H-Purin-6-ylcarbamoyl)threonine	C10 H12 N6 O4	280.092	5.347	281.1	No results	No results	Full match	Nucleosides, nucleotides, and analogues	Purine nucleosides	Not available	Purine nucleosides	8.98526e+07	9.22728e+07	8.95881e+07	7.80863e+07	6.3128e+07	8.93344e+07	8.3857e+07	1.15045e+08	8.36041e+07	9.21398e+07	8.39678e+07	1.08705e+08	0.885326	-0.17572	0.176121	0.361111	0.302529
Com_4609_pos	Pyridoxamine	C8 H12 N2 O2	168.09	4.992	169.097	No results	No results	Full match	Organoheterocyclic compounds	Pyridines and derivatives	Pyridoxamines	Pyridoxamine 5'-phosphates	4.95476e+07	5.02482e+07	4.65207e+07	6.6885e+07	4.61769e+07	6.37075e+07	4.85616e+07	5.53987e+07	9.76089e+07	4.49737e+07	4.64175e+07	7.69231e+07	0.87348	-0.195153	0.499991	0.527778	0.223617
Com_4634_pos	Isoeugenyl acetate	C12 H14 O3	206.094	5.45	207.102	Full match	No results	Full match					6.86083e+07	6.86392e+07	7.57128e+07	7.61945e+07	7.14905e+07	7.47955e+07	1.21157e+08	9.04871e+07	9.07137e+07	8.61397e+07	9.80946e+07	8.51178e+07	0.761646	-0.392807	0.00305134	1	1.40535
Com_4635_pos	Enilconazole	C14 H14 Cl2 N2 O	296.05	2.277	297.057	Full match	No results	No results	Benzenoids	Benzene and substituted derivatives	Benzylethers	Benzylethers	1.15618e+08	1.05769e+08	1.10822e+08	9.90526e+07	8.80578e+07	9.3191e+07	8.03161e+07	7.88493e+07	6.63291e+07	7.61763e+07	8.76687e+07	9.22501e+07	1.27185	0.346931	0.00352445	0.972222	0.19064
Com_4646_pos	Nicotinamide adenine dinucleotide (NAD+)	C21 H27 N7 O14 P2	663.109	1.684	664.117	Full match	Full match	Full match	Nucleosides, nucleotides, and analogues	(5'-&gt;5')-dinucleotides	Not available	(5'-&gt;5')-dinucleotides	4.31291e+07	2.28657e+07	4.19622e+07	3.17863e+07	1.87501e+06	3.48144e+07	8.46454e+07	9.4047e+07	1.31899e+08	1.17518e+08	7.03912e+07	7.3386e+07	0.30851	-1.69661	0.0286733	1	1.1186
Com_4655_pos	N-{[(2R,4S,5R)-5-Ethyl-1-azabicyclo[2.2.2]oct-2-yl]methyl}-2-furamide	C15 H22 N2 O2	244.158	5.999	245.165	Invalid mass	No results	No results	Organoheterocyclic compounds	Quinuclidines	Not available	Quinuclidines	8.95583e+06	7.74479e+06	1.23277e+07	1.04583e+07	1.50557e+07	1.2426e+07	1.20403e+08	1.20799e+08	1.24941e+08	1.0732e+08	1.09091e+08	1.23577e+08	0.0948383	-3.39839	6.99075e-07	1	1.51886
Com_4661_pos	1,11-Undecanedicarboxylic acid	C13 H24 O4	244.167	7.242	267.156	No results	No results	Full match	Lipids and lipid-like molecules	Fatty Acyls	Fatty acids and conjugates	Medium-chain fatty acids	9.32958e+07	9.02729e+07	8.86712e+07	7.97566e+07	7.20188e+07	7.64109e+07	1.14966e+08	1.17237e+08	1.05516e+08	9.87011e+07	9.61448e+07	8.96458e+07	0.80427	-0.314248	0.00475012	0.944444	0.736033
Com_4673_pos	Phytosphingosine	C18 H39 N O3	317.292	7.651	318.3	No results	Full match	Full match	Organic nitrogen compounds	Organonitrogen compounds	Amines	1,3-aminoalcohols	1.20161e+08	5.58133e+07	5.48153e+07	4.46119e+07	4.35208e+07	4.15014e+07	6.18654e+07	4.81251e+07	3.49774e+07	3.42001e+07	3.50787e+07	4.00919e+07	1.4171	0.502942	0.154034	0.777778	0.293676
Com_4680_pos	3-Methoxy prostaglandin F1α	C21 H38 O6	408.249	6.756	409.256	Invalid mass	No results	No results	Lipids and lipid-like molecules	Fatty Acyls	Eicosanoids	Prostaglandins and related compounds	2.35718e+07	2.19087e+07	2.34981e+07	2.63325e+07	2.33902e+07	2.35216e+07	9.71234e+07	8.76476e+07	3.83948e+07	7.65049e+07	7.90568e+07	1.22176e+08	0.283932	-1.81638	0.000562301	1	1.43224
Com_4684_pos	T-2 Triol	C20 H30 O7	382.196	7.445	383.204	Invalid mass	No results	No results	Lipids and lipid-like molecules	Prenol lipids	Sesquiterpenoids	Trichothecenes	7.8827e+07	8.42867e+07	7.37787e+07	1.1179e+08	6.19878e+07	6.64682e+07	6.45658e+07	6.61056e+07	6.00856e+07	7.2508e+07	6.98308e+07	6.68019e+07	1.19315	0.254777	0.124109	0.777778	0.570923
Com_4698_pos	L-Cystine	C6 H12 N2 O4 S2	240.024	1.197	241.031	Full match	Full match	Full match	Organic acids and derivatives	Carboxylic acids and derivatives	Amino acids, peptides, and analogues	L-cysteine-S-conjugates	8.81647e+07	8.3691e+07	8.14114e+07	6.70908e+07	6.71379e+07	6.7973e+07	6.90609e+06	6.37327e+06	7.80288e+06	1.90941e+07	1.31516e+07	1.41805e+07	6.74685	2.75421	5.80074e-05	1	1.36258
Com_47_pos	2-Amino-1,3,4-octadecanetriol	C18 H39 N O3	317.292	6.539	318.3	Full match	No results	Full match	Organic nitrogen compounds	Organonitrogen compounds	Amines	1,3-aminoalcohols	1.0952e+10	1.06795e+10	9.80549e+09	9.07598e+09	8.95618e+09	8.7463e+09	1.13325e+10	1.01859e+10	8.07398e+09	6.79362e+09	8.51631e+09	7.11972e+09	1.11905	0.162278	0.206569	0.722222	0.28191
Com_4713_pos	12,13-EODE	C18 H32 O3	296.235	6.319	297.242	No results	No results	Full match					6.62698e+06	6.57856e+06	6.74266e+06	6.06824e+06	7.07028e+06	6.60154e+06	4.30928e+06	6.03487e+06	4.72063e+06	5.222e+06	3.98013e+06	5.70149e+06	1.32434	0.40527	0.00580407	1	0.246687
Com_475_pos	2-methoxy-5-(1H-1,2,4-triazol-5-yl)-4-(trifluoromethyl)pyridine	C9 H7 F3 N4 O	244.056	2.016	245.063	Invalid mass	No results	No results					6.46588e+08	6.09259e+08	7.55946e+08	6.29633e+08	6.36027e+08	5.89388e+08	1.64395e+08	1.67094e+08	1.49277e+08	1.5746e+08	1.66016e+08	1.57198e+08	4.02192	2.00788	1.76552e-09	1	1.20965
Com_4751_pos	1-(3-acetyl-2,4,6-trihydroxyphenyl)ethan-1-one	C10 H10 O5	210.05	5.209	211.058	Invalid mass	No results	No results					1.11255e+08	1.01501e+08	1.0401e+08	9.05195e+07	8.24141e+07	8.4708e+07	1.16283e+08	1.20161e+08	1.13228e+08	8.8971e+07	9.59027e+07	8.86677e+07	0.921686	-0.117653	0.31484	0.694444	0.344484
Com_4770_pos	Isorhamnetin	C16 H12 O7	316.058	5.515	317.065	Full match	Full match	Full match	Phenylpropanoids and polyketides	Flavonoids	Flavones	Flavonols	1.01467e+08	1.02652e+08	1.07184e+08	1.0368e+08	1.01808e+08	1.07132e+08	9.82566e+07	9.78737e+07	9.86559e+07	9.64472e+07	9.7838e+07	1.0655e+08	1.04752	0.0669756	0.027437	0.888889	0.44838
Com_4793_pos	N-(3-Indolylacetyl)-L-Alanine	C13 H14 N2 O3	246.101	6.456	247.108	No results	No results	Full match					7.57291e+07	6.73199e+07	7.79441e+07	8.69881e+07	7.62728e+07	8.39053e+07	8.5054e+07	8.08827e+07	8.19866e+07	7.83148e+07	7.72508e+07	8.42634e+07	0.95983	-0.0591494	0.310244	0.694444	0.404319
Com_4808_pos	SMH	C14 H23 N5 O5 S	373.147	2.561	374.154	Invalid mass	No results	No results					6.84818e+07	7.76484e+07	4.43912e+07	3.80616e+07	4.35734e+07	3.49772e+07	1.08771e+08	1.17915e+08	1.11729e+08	1.0503e+08	9.84263e+07	1.11404e+08	0.470144	-1.08882	0.00152767	1	0.545077
Com_4814_pos	Palmitoleic Acid	C16 H30 O2	138.104	6.257	121.101	Invalid mass	No results	No results	Lipids and lipid-like molecules	Fatty Acyls	Fatty acids and conjugates	Long-chain fatty acids	1.14926e+08	1.06112e+08	1.04594e+08	1.02275e+08	8.78994e+07	9.23471e+07	9.01739e+07	7.75589e+07	8.70812e+07	8.38462e+07	8.42e+07	9.68654e+07	1.17014	0.226685	0.0123299	0.916667	1.09501
Com_4816_pos	RMK	C17 H35 N7 O4 S	415.239	7.004	416.246	Invalid mass	No results	No results					1.13326e+08	1.05351e+08	1.13408e+08	9.56121e+07	9.27167e+07	8.87099e+07	1.76627e+07	1.74387e+07	1.56935e+07	1.22162e+07	1.83188e+07	2.22642e+07	5.87991	2.55579	8.90672e-08	1	1.95875
Com_4819_pos	Deoxycytidine	C9 H13 N3 O4	227.091	5.721	455.189	No results	No results	Full match	Nucleosides, nucleotides, and analogues	Pyrimidine nucleotides	Pyrimidine deoxyribonucleotides	Pyrimidine 2'-deoxyribonucleoside monophosphates	5.44359e+07	5.42599e+07	5.5002e+07	6.36925e+07	4.86742e+07	5.21937e+07	5.34105e+07	7.11251e+07	3.67616e+07	3.5089e+07	5.08592e+07	5.46231e+07	1.08742	0.120911	0.374164	0.638889	0.181179
Com_483_pos	3-(2-Hydroxyethyl)indole	C10 H11 N O	161.084	5.655	162.091	Full match	No results	Full match	Organoheterocyclic compounds	Indoles and derivatives	Indoles	3-alkylindoles	1.1416e+08	9.75542e+07	7.59393e+07	1.95499e+08	5.16618e+08	5.8438e+08	1.40167e+09	7.30613e+08	1.45096e+09	7.10949e+08	1.43342e+09	7.31947e+08	0.245241	-2.02773	0.00383634	1	1.37241
Com_485_pos	1-(2-furyl)pentane-1,4-dione	C9 H10 O3	188.045	5.599	189.052	Invalid mass	No results	No results					1.73234e+09	1.74575e+09	1.53386e+09	1.38881e+09	1.16212e+09	1.1834e+09	2.24679e+08	2.25045e+08	3.01388e+08	2.56815e+08	1.49276e+08	1.52601e+08	6.67755	2.73932	3.66956e-07	1	1.3848
Com_49_pos	4-Hydroxy-2,5-dimethyl-3(2H)furanone	C6 H8 O3	128.047	5.218	129.055	No results	No results	Full match	Lipids and lipid-like molecules	Prenol lipids	Terpene lactones	Diterpene lactones	3.18652e+09	3.06414e+09	3.05017e+09	2.8741e+09	2.46862e+09	2.39585e+09	8.46468e+08	2.89211e+09	2.85867e+09	5.01626e+09	3.12704e+09	3.86132e+09	0.916005	-0.126573	0.911962	0.611111	0.0453285
Com_4910_pos	(2E,4E)-N-[2-(4-hydroxyphenyl)ethyl]dodeca-2,4-dienamide	C20 H29 N O2	315.217	7.081	316.224	Invalid mass	No results	No results					1.11749e+08	1.02779e+08	2.36444e+07	3.37226e+07	7.74628e+07	7.55313e+07	8.29495e+07	6.8763e+07	6.63486e+07	5.15673e+07	7.56779e+07	5.98691e+07	1.04865	0.0685391	0.765338	0.583333	0.0779207
Com_4915_pos	Kaempferol	C15 H10 O6	286.048	5.334	287.055	Full match	Full match	Full match	Phenylpropanoids and polyketides	Flavonoids	Flavones	Flavonols	1.0202e+08	1.00479e+08	9.52628e+07	9.27549e+07	9.30139e+07	9.59969e+07	1.05042e+08	1.12214e+08	1.08431e+08	1.01139e+08	1.0662e+08	1.08616e+08	0.902603	-0.147836	0.000816882	0.972222	1.40055
Com_4960_pos	6-(Dimethylamino)purine	C7 H9 N5	163.086	4.801	164.093	No results	No results	Full match	Organoheterocyclic compounds	Imidazopyrimidines	Purines and purine derivatives	Xanthines	1.10601e+08	1.02088e+08	1.06213e+08	1.00488e+08	9.66134e+07	9.3192e+07	1.65237e+07	1.86512e+07	1.49981e+07	1.57288e+07	1.13441e+07	1.33901e+07	6.72134	2.74875	1.43403e-07	1	0.948931
Com_497_pos	Propylparaben	C10 H12 O3	180.079	5.274	181.086	No results	No results	Full match	Benzenoids	Benzene and substituted derivatives	Benzoic acids and derivatives	p-Hydroxybenzoic acid alkyl esters	7.35945e+07	7.55803e+07	7.88395e+07	7.62448e+07	7.0827e+07	7.84516e+07	6.38061e+07	1.22744e+08	1.03321e+08	5.13623e+07	1.76455e+09	4.98642e+07	0.210395	-2.24883	0.409439	0.5	0.560707
Com_4976_pos	L-Mimosine	C8 H10 N2 O4	198.064	2.967	199.071	No results	No results	Full match	Organic acids and derivatives	Carboxylic acids and derivatives	Amino acids, peptides, and analogues	L-alpha-amino acids	8.43719e+07	8.29708e+07	8.14565e+07	8.62587e+07	8.84844e+07	1.01284e+08	8.68516e+07	8.89941e+07	9.57765e+07	9.17174e+07	9.58489e+07	8.9829e+07	0.955936	-0.0650136	0.230949	0.805556	0.234386
Com_4984_pos	Veratrole	C8 H10 O2	138.068	0.374	139.075	Full match	No results	Full match	Benzenoids	Benzene and substituted derivatives	Methoxybenzenes	Dimethoxybenzenes	2.44273e+07	4.82261e+07	4.34274e+07	6.04826e+07	9.82801e+07	7.40821e+07	4.66649e+07	4.82537e+07	4.8018e+07	6.29071e+07	6.77763e+07	5.33225e+07	1.06724	0.0938822	0.946208	0.5	0.327431
Com_50_pos	2-Methylpentanedioic acid	C6 H10 O4	146.058	5.229	129.055	No results	No results	Full match	Lipids and lipid-like molecules	Fatty Acyls	Fatty acids and conjugates	Hydroxy fatty acids	3.18652e+09	3.06414e+09	3.05017e+09	2.8741e+09	2.46862e+09	2.39585e+09	2.88467e+09	2.89211e+09	2.85867e+09	5.01626e+09	3.12704e+09	2.9873e+09	0.862054	-0.21415	0.233737	0.388889	0.139837
Com_500_pos	Phloretic acid	C9 H10 O3	166.063	2.324	167.07	No results	No results	Full match	Phenylpropanoids and polyketides	Phenylpropanoic acids	Not available	Phenylpropanoic acids	9.71948e+08	9.807e+08	9.70405e+08	1.05869e+09	1.22353e+09	1.40943e+09	1.21542e+09	1.50424e+09	1.4873e+09	1.35772e+09	1.42485e+09	1.40385e+09	0.788086	-0.343575	0.00916372	0.888889	0.986102
Com_5023_pos	Indole-3-acetamide	C10 H10 N2 O	174.079	2.747	175.086	No results	No results	Full match	Organoheterocyclic compounds	Indoles and derivatives	Indoles	3-alkylindoles	1.00827e+08	9.89362e+07	9.78122e+07	9.83185e+07	9.57417e+07	9.51864e+07	6.36904e+07	6.19119e+07	8.81873e+07	1.07926e+08	6.0707e+07	6.38382e+07	1.31497	0.395035	0.02788	0.833333	1.14354
Com_5029_pos	N2-(2-cyano-4,6-difluorophenyl)thiophene-2-carboxamide	C12 H6 F2 N2 O S	264.016	5.526	265.023	Full match	No results	No results					5.96595e+07	5.94113e+07	5.64018e+07	5.35751e+07	5.22519e+07	5.3895e+07	1.00806e+08	1.051e+08	1.08286e+08	9.07458e+07	9.9707e+07	8.84728e+07	0.565141	-0.823317	1.85811e-07	1	1.35676
Com_506_pos	isoleucine	C6 H13 N O2	131.095	3.164	132.102	No results	No results	Full match	Organic acids and derivatives	Carboxylic acids and derivatives	Amino acids, peptides, and analogues	Isoleucine and derivatives	1.01942e+08	1.10788e+08	8.82548e+07	9.52323e+07	7.95966e+07	8.14237e+07	1.27414e+09	1.21442e+09	9.3622e+08	8.80007e+08	1.64168e+09	1.73176e+09	0.0725739	-3.78441	1.38123e-07	1	1.82368
Com_5065_pos	Heteroclitin D	C27 H30 O8	482.192	6.008	483.2	No results	No results	Full match	Phenylpropanoids and polyketides	Tannins	Hydrolyzable tannins	Hydrolyzable tannins	9.54281e+07	9.17802e+07	1.01858e+08	1.00195e+08	9.22955e+07	9.10315e+07	6.53731e+07	5.91095e+07	6.08773e+07	5.00966e+07	5.74518e+07	7.99964e+07	1.53548	0.618691	0.000612271	1	0.622122
Com_5066_pos	Oleoyl ethanolamide	C20 H39 N O2	307.287	10.238	330.276	Invalid mass	No results	No results	Organic nitrogen compounds	Organonitrogen compounds	Amines	N-acylethanolamines	1.07255e+08	1.03139e+08	8.42437e+07	6.66975e+07	5.79278e+07	4.6493e+07	5.59446e+07	4.89463e+07	5.0892e+07	1.92463e+07	4.98889e+07	4.49918e+07	1.7256	0.787095	0.0259168	0.888889	0.465157
Com_51_pos	4-Acetamidobutyric Acid	C6 H11 N O3	145.074	5.223	129.055	No results	No results	Full match	Organic acids and derivatives	Carboxylic acids and derivatives	Amino acids, peptides, and analogues	Gamma amino acids and derivatives	3.18652e+09	3.06414e+09	3.05017e+09	2.8741e+09	3.27983e+09	3.16941e+09	3.73114e+09	2.89211e+09	2.85867e+09	5.01626e+09	3.12704e+09	3.86132e+09	0.866783	-0.206257	0.224008	0.611111	0.132958
Com_5109_pos	ethyl 4-[(6-methyl-3-pyridazinyl)oxy]benzoate	C14 H14 N2 O3	258.1	5.125	259.107	Full match	No results	No results					9.54383e+07	7.36231e+07	7.27397e+07	6.60893e+07	9.50738e+07	6.70512e+07	7.40464e+07	7.47017e+07	6.45392e+07	7.91892e+07	7.39464e+07	6.03693e+07	1.10127	0.139175	0.295913	0.444444	0.45869
Com_512_pos	L-Asparagine	C4 H8 N2 O3	132.053	5.647	133.061	No results	No results	Full match	Organic acids and derivatives	Carboxylic acids and derivatives	Amino acids, peptides, and analogues	Asparagine and derivatives	1.51823e+09	1.54121e+09	1.58009e+09	1.49098e+09	1.3564e+09	1.30249e+09	1.14431e+09	1.11436e+09	1.08073e+09	1.01139e+09	1.06107e+09	1.22732e+09	1.32387	0.40476	5.66102e-05	1	0.791774
Com_5121_pos	1,7-bis(4-hydroxyphenyl)heptan-3-one	C19 H22 O3	320.137	2.519	321.144	Invalid mass	No results	No results					6.96841e+07	5.9701e+07	6.68938e+07	7.1302e+07	3.50097e+07	6.79667e+07	9.51825e+07	8.96023e+07	1.00138e+08	1.05052e+08	9.55134e+07	9.5775e+07	0.637503	-0.649496	0.00716615	1	1.48552
Com_5122_pos	Agmatine	C5 H14 N4	130.122	1.277	131.129	No results	No results	Full match	Organic nitrogen compounds	Organonitrogen compounds	Guanidines	Guanidines	7.3069e+07	7.09838e+07	6.86821e+07	7.08865e+07	6.75398e+07	6.75984e+07	1.00271e+08	1.08516e+08	1.08359e+08	8.00003e+07	9.88931e+07	1.07864e+08	0.693422	-0.528195	0.00042371	1	1.82309
Com_5157_pos	Guanosine 3',5'-Cyclic Monophosphate	C10 H12 N5 O7 P	345.047	2.551	346.054	No results	No results	Full match	Nucleosides, nucleotides, and analogues	Purine nucleotides	Cyclic purine nucleotides	3',5'-cyclic purine nucleotides	4.0461e+06	3.9293e+06	3.84663e+06	3.41549e+06	3.36663e+06	3.47845e+06	5.25531e+07	5.24704e+07	9.35784e+07	1.03996e+08	8.82336e+07	8.20905e+07	0.0466939	-4.42062	5.74592e-07	1	1.75962
Com_5168_pos	18-β-Glycyrrhetinic acid	C30 H46 O4	470.346	6.084	471.354	Invalid mass	No results	No results	Lipids and lipid-like molecules	Prenol lipids	Triterpenoids	Triterpenoids	8.98838e+07	9.63994e+07	7.52037e+07	8.16529e+07	9.3637e+07	7.6131e+07	3.63686e+06	3.79608e+06	3.68244e+06	3.53919e+06	3.55607e+06	3.8107e+06	23.2914	4.54173	9.20348e-10	1	1.87139
Com_5169_pos	L-Kynurenine	C10 H12 N2 O3	208.085	1.663	209.092	No results	No results	Full match	Organic oxygen compounds	Organooxygen compounds	Carbonyl compounds	Alkyl-phenylketones	7.06044e+07	6.65577e+07	7.2089e+07	5.58182e+07	5.62663e+07	5.24558e+07	6.98032e+07	6.48229e+07	3.8089e+07	5.37698e+07	6.29191e+07	6.63687e+07	1.05065	0.0712773	0.585543	0.388889	0.325367
Com_5172_pos	2-(3,5-dimethyl-1H-pyrazol-4-yl)-5-methoxybenzoic acid	C13 H14 N2 O3	246.1	5.319	247.108	Full match	Full match	Full match					8.9442e+07	1.04557e+08	3.4448e+07	1.43129e+06	7.93681e+07	7.97023e+07	3.32422e+07	6.30308e+07	5.88872e+07	5.56237e+07	5.90667e+07	8.65408e+07	1.09135	0.126118	0.569969	0.638889	0.386782
Com_5184_pos	1-methyl-3,5-di(1-naphthylmethylidene)piperidin-4-one	C28 H23 N O	285.121	2.099	286.128	Invalid mass	No results	No results					7.62078e+07	5.21177e+07	8.44402e+07	7.97968e+07	8.06949e+07	8.26635e+07	5.18431e+07	9.45177e+07	5.44412e+07	8.51895e+07	1.0009e+08	9.3089e+07	0.95148	-0.0717548	0.845292	0.694444	0.100644
Com_5185_pos	17(S)-HETE	C20 H32 O3	320.233	8.586	321.24	Invalid mass	No results	No results	Lipids and lipid-like molecules	Fatty Acyls	Eicosanoids	Hydroxyeicosatetraenoic acids	4.04213e+07	1.30207e+07	5.77736e+07	6.41922e+07	5.73893e+07	8.23999e+07	1.12124e+08	8.2971e+07	6.18153e+07	4.65087e+07	9.59592e+07	8.11514e+07	0.655937	-0.608371	0.123552	0.805556	0.513239
Com_5205_pos	2-[(3S)-1-(2-Thienylmethyl)-3-pyrrolidinyl]-1,3-benzothiazole	C16 H16 N2 S2	300.078	2.847	301.085	Invalid mass	No results	No results	Organoheterocyclic compounds	Benzothiazoles	Not available	Benzothiazoles	4.01559e+06	3.21601e+06	3.18852e+06	3.09694e+06	3.26271e+06	3.52351e+06	9.58418e+07	8.64342e+07	1.12608e+08	1.0141e+08	6.60099e+07	7.65295e+07	0.0376801	-4.73005	1.52103e-09	1	1.61031
Com_527_pos	Isradipine	C19 H21 N3 O5	409.104	3.946	410.112	Invalid mass	No results	No results	Organoheterocyclic compounds	Benzoxadiazoles	Not available	Benzoxadiazoles	1.64388e+09	1.50673e+09	1.56701e+09	1.51972e+09	1.38656e+09	1.35338e+09	5.62833e+08	6.46759e+08	9.94759e+08	6.9852e+08	1.32118e+09	1.47525e+09	1.57515	0.655492	0.0236439	0.944444	1.39181
Com_530_pos	Boc-beta-cyano-L-alanine	C9 H14 N2 O4	214.095	3.178	215.103	No results	No results	Full match	Organic acids and derivatives	Carboxylic acids and derivatives	Amino acids, peptides, and analogues	Alpha amino acids and derivatives	1.42917e+09	1.3438e+09	1.37513e+09	1.14909e+09	1.25948e+09	1.25981e+09	9.91291e+08	8.46507e+08	9.93446e+08	1.04159e+09	9.21262e+08	1.00553e+09	1.34776	0.430559	5.17267e-05	1	0.486937
Com_5301_pos	3-Butylidenephthalide	C12 H12 O2	188.084	5.338	189.091	No results	No results	Full match	Organoheterocyclic compounds	Isocoumarans	Isobenzofuranones	Isobenzofuranones	8.55943e+07	8.48053e+07	8.46104e+07	7.96988e+07	8.03031e+07	8.32479e+07	8.58208e+07	1.08057e+08	1.09837e+08	8.14718e+07	8.51972e+07	9.66452e+07	0.878722	-0.186522	0.0669033	0.861111	0.543094
Com_5311_pos	Daphnetin	C9 H6 O4	178.027	4.845	201.016	No results	No results	Full match	Phenylpropanoids and polyketides	Coumarins and derivatives	Hydroxycoumarins	7,8-dihydroxycoumarins	1.00798e+08	8.76627e+07	8.9408e+07	8.43795e+07	7.62387e+07	6.85731e+07	3.4139e+07	3.01857e+07	3.57181e+07	3.20792e+07	2.87745e+07	3.89974e+07	2.53664	1.34292	1.81784e-07	1	1.40961
Com_5332_pos	Normorphine	C16 H17 N O3	249.142	5.582	272.131	Invalid mass	No results	No results	Alkaloids and derivatives	Morphinans	Not available	Morphinans	8.92192e+06	1.07467e+07	9.8679e+06	1.71151e+07	7.10144e+06	9.37661e+06	1.65206e+07	7.08843e+06	9.93539e+06	1.2025e+07	1.42481e+07	1.66234e+07	0.825862	-0.276027	0.324434	0.666667	0.16763
Com_5343_pos	Ganoderic acid C2	C30 H46 O7	518.324	6.017	519.331	No results	No results	Full match	Lipids and lipid-like molecules	Prenol lipids	Triterpenoids	Triterpenoids	8.03734e+07	9.98154e+07	7.61619e+07	7.37583e+07	7.22114e+07	7.15642e+07	6.13595e+07	6.31412e+07	7.1792e+07	6.02515e+07	6.90225e+07	7.03648e+07	1.19689	0.259285	0.0184476	0.972222	0.741611
Com_535_pos	3-Furoic acid	C5 H4 O3	112.016	3.856	113.023	No results	No results	Full match	Organoheterocyclic compounds	Furans	Furoic acid and derivatives	Furoic acids	1.15064e+09	1.01293e+09	1.1245e+09	1.22425e+09	1.30644e+09	1.444e+09	1.37798e+09	1.43884e+09	1.49136e+09	1.39514e+09	1.46416e+09	1.37025e+09	0.850665	-0.233336	0.0197	0.888889	0.825033
Com_5353_pos	Naringenin chalcone	C15 H12 O5	272.068	5.125	290.102	No results	No results	Full match	Phenylpropanoids and polyketides	Linear 1,3-diarylpropanoids	Chalcones and dihydrochalcones	2'-Hydroxychalcones	6.4914e+06	3.05484e+07	2.37923e+07	2.18393e+07	3.12258e+07	2.41298e+07	1.37034e+07	3.65958e+07	3.36408e+07	3.36422e+07	3.27833e+07	3.48896e+07	0.745065	-0.424563	0.24574	0.861111	0.38687
Com_5356_pos	ERH	C17 H28 N8 O6	462.196	2.007	463.203	Invalid mass	No results	No results					8.37531e+07	8.34604e+07	8.47846e+07	9.30278e+07	7.96905e+07	7.36654e+07	6.73128e+07	6.47491e+07	3.2875e+07	5.4535e+07	5.33707e+07	6.22812e+07	1.48716	0.572557	0.0100162	1	0.722553
Com_5358_pos	PLH	C17 H27 N5 O4	174.089	4.997	366.212	Invalid mass	No results	No match					9.95762e+07	9.5571e+07	9.06193e+07	8.90104e+07	8.30027e+07	8.21879e+07	7.9396e+07	7.31853e+07	7.41071e+07	7.19814e+07	7.56266e+07	7.53061e+07	1.20099	0.264223	0.00111131	1	1.2331
Com_5396_pos	Sodium Houttuyfonate	C14 H27 Na O5 S	330.146	5.359	331.153	No results	No results	Full match	Organic acids and derivatives	Organic sulfonic acids and derivatives	Organosulfonic acids and derivatives	Organosulfonic acids	8.92485e+07	9.21931e+07	7.88287e+07	7.75043e+07	7.44116e+07	8.91305e+07	9.36624e+07	9.70742e+07	9.77459e+07	7.66725e+07	7.71035e+07	8.80657e+07	0.945302	-0.0811524	0.371011	0.638889	0.412788
Com_5399_pos	4-Ethylbenzaldehyde	C9 H10 O	134.073	6.62	135.08	Full match	No results	No results	Benzenoids	Benzene and substituted derivatives	Benzoyl derivatives	Benzoyl derivatives	6.19924e+07	7.82382e+07	7.51507e+07	8.17869e+07	8.6581e+07	9.05691e+07	8.68863e+07	8.66541e+07	7.92604e+07	7.94156e+07	8.11725e+07	8.36761e+07	0.954238	-0.0675792	0.387029	0.638889	0.626958
Com_54_pos	D-(+)-Maltose	C12 H22 O11	364.097	1.406	365.105	Invalid mass	No results	No results	Organic oxygen compounds	Organooxygen compounds	Carbohydrates and carbohydrate conjugates	O-glycosyl compounds	1.23063e+10	1.23551e+10	1.16125e+10	1.1222e+10	1.14484e+10	1.13581e+10	1.82504e+10	1.79618e+10	1.78298e+10	1.62705e+10	1.77735e+10	1.65706e+10	0.671745	-0.574015	3.17913e-08	1	1.56705
Com_5411_pos	4,6,8-trihydroxy-7-methoxy-3-methyl-3,4-dihydro-1H-2-benzopyran-1-one	C11 H12 O6	240.062	5.434	241.069	Invalid mass	No results	No results					6.41618e+07	5.37819e+07	5.43756e+07	5.98279e+07	6.28706e+07	6.01493e+07	7.14192e+07	8.75184e+07	9.18882e+07	8.18386e+07	8.86666e+07	7.30465e+07	0.718413	-0.477115	0.000155076	1	1.06115
Com_5421_pos	3-(4-fluorophenoxy)-1-(1,4-thiazinan-4-yl)propan-1-one	C13 H16 F N O2 S	269.089	5.319	270.096	Full match	No results	No results					3.53371e+07	2.59753e+07	3.1129e+07	3.20596e+07	3.25331e+07	3.12724e+07	3.57613e+07	1.07752e+08	1.80891e+07	5.01042e+07	2.63258e+07	6.12736e+07	0.629144	-0.668538	0.302595	0.694444	0.561764
Com_5422_pos	4-[4-phenyl-3,6-dihydro-1(2H)-pyridinyl]butanoic acid hydrochloride	C15 H19 N O2	267.12	1.496	268.127	Invalid mass	No results	No results					6.70857e+06	8.92252e+07	9.21491e+07	8.22767e+07	7.83342e+07	8.00795e+07	7.82143e+07	8.29087e+07	7.95974e+07	6.35158e+07	7.30702e+07	8.75432e+07	0.922392	-0.116549	0.468214	0.638889	0.526736
Com_5438_pos	3-Methylcytidine	C10 H15 N3 O5	257.102	2.135	553.169	No results	Full match	Full match	Nucleosides, nucleotides, and analogues	Pyrimidine nucleosides	Not available	Pyrimidine nucleosides	2.23138e+07	1.95671e+07	2.5713e+07	2.31202e+07	2.05372e+07	1.89559e+07	5.05187e+07	4.87845e+07	3.37451e+07	2.07897e+07	2.75274e+07	6.30064e+07	0.532824	-0.908269	0.0202432	0.916667	0.777358
Com_5489_pos	13,14-dihydro-15-keto-tetranor Prostaglandin D2	C16 H26 O5	280.165	7.256	281.172	Invalid mass	No results	No results	Organic oxygen compounds	Organooxygen compounds	Alcohols and polyols	Cyclopentanols	6.62558e+07	6.54705e+07	6.21367e+07	5.48231e+07	5.00681e+07	5.28415e+07	7.19067e+07	7.39095e+07	7.21111e+07	6.38305e+07	9.94866e+07	6.47273e+07	0.788381	-0.343035	0.0186125	0.888889	0.872196
Com_5502_pos	KKK	C18 H38 N6 O4	384.285	8.368	385.292	Invalid mass	No results	No results					6.01744e+07	4.99055e+07	5.78685e+07	4.85162e+07	5.41302e+07	5.58545e+07	1.02869e+08	9.78704e+07	6.4912e+07	9.52037e+07	5.82273e+07	5.40341e+07	0.689998	-0.535336	0.0336982	0.861111	1.12339
Com_551_pos	m-Cresol	C7 H8 O	108.058	5.689	109.065	No results	No results	Full match	Benzenoids	Phenols	Cresols	Meta cresols	7.40902e+08	7.27224e+08	7.51824e+08	7.672e+08	4.80166e+08	8.36686e+08	2.64657e+08	1.75914e+09	2.49062e+08	3.58706e+08	1.20337e+09	8.14997e+08	0.925606	-0.11153	0.612797	0.527778	0.335603
Com_552_pos	Adenosine 3'5'-cyclic monophosphate	C10 H12 N5 O6 P	329.051	2.128	330.058	Full match	Full match	Full match	Nucleosides, nucleotides, and analogues	Purine nucleotides	Cyclic purine nucleotides	3',5'-cyclic purine nucleotides	1.58139e+09	1.55514e+09	1.52053e+09	1.41743e+09	1.35201e+09	1.29252e+09	1.03737e+09	1.26408e+09	1.03822e+09	9.43116e+08	1.02233e+09	9.63793e+08	1.39083	0.475951	0.000134156	1	1.53552
Com_5531_pos	(4-chlorophenyl)[4-(2-phenoxyethyl)piperazino]methanone	C19 H21 Cl N2 O2	344.133	3.679	345.14	Invalid mass	No results	No match					9.50752e+07	8.7293e+07	8.60759e+07	8.09127e+07	7.04683e+07	7.25482e+07	5.45112e+07	7.35917e+07	4.90152e+07	3.9245e+07	2.88557e+07	4.69944e+07	1.68498	0.752731	0.00590409	0.944444	1.30156
Com_5538_pos	NNK	C14 H26 N6 O6	396.176	5.732	397.183	Invalid mass	No results	No results	Organic oxygen compounds	Organooxygen compounds	Carbonyl compounds	Aryl alkyl ketones	9.48719e+07	7.19328e+07	6.70177e+07	6.7055e+07	2.50873e+07	3.7864e+07	8.98454e+07	8.73868e+07	6.69044e+07	8.06753e+07	9.0267e+07	9.08539e+07	0.719125	-0.475686	0.0952609	0.75	0.944971
Com_5555_pos	4-phenylbenzo[4,5]imidazo[1,2-a]pyrimidin-2-amine	C16 H12 N4	260.102	1.503	261.11	Invalid mass	Invalid mass	No results					3.24606e+07	3.53995e+07	3.4274e+07	4.58032e+07	5.22695e+07	7.67927e+07	1.01618e+08	3.60789e+07	6.01902e+07	6.17664e+07	4.67661e+07	5.40294e+07	0.768484	-0.379912	0.211783	0.777778	0.500978
Com_5567_pos	3-[4-methyl-1-(2-methylpropanoyl)-3-oxocyclohexyl]butanoic acid	C15 H24 O4	290.149	5.855	291.156	Invalid mass	No results	No results					2.63469e+07	6.61351e+07	2.942e+07	5.71833e+07	5.73574e+07	8.43949e+07	5.12724e+07	5.11929e+07	4.34505e+07	3.70729e+07	5.45977e+07	4.6647e+07	1.12878	0.174766	0.824379	0.666667	0.283126
Com_5569_pos	Spermidine	C7 H19 N3	128.131	1.029	129.138	Invalid mass	No results	No results	Organic nitrogen compounds	Organonitrogen compounds	Amines	Dialkylamines	1.94681e+07	7.76158e+06	7.03941e+06	5.71981e+06	5.2188e+06	5.42086e+06	9.5568e+07	9.83899e+07	8.10566e+07	6.24437e+07	8.61147e+07	9.58055e+07	0.0974791	-3.35876	2.20859e-05	1	1.4003
Com_557_pos	Tiglic acid	C5 H8 O2	100.053	5.598	101.06	No results	No results	Full match	Lipids and lipid-like molecules	Fatty Acyls	Fatty acids and conjugates	Methyl-branched fatty acids	7.91764e+08	7.98108e+08	9.90585e+08	1.26095e+09	1.35422e+09	1.40538e+09	9.03902e+08	9.72808e+08	9.84889e+08	9.67353e+08	9.5623e+08	9.1882e+08	1.15726	0.210709	0.316564	0.666667	0.612567
Com_5585_pos	Carvone	C10 H14 O	150.104	6.105	133.101	Full match	Full match	Full match	Lipids and lipid-like molecules	Prenol lipids	Monoterpenoids	Menthane monoterpenoids	9.36145e+07	7.91994e+07	8.71199e+07	8.19768e+07	7.5001e+07	7.72614e+07	6.34787e+07	6.39341e+07	6.45993e+07	5.38814e+07	5.79415e+07	5.9812e+07	1.35894	0.442478	4.69518e-05	1	1.52362
Com_559_pos	Lycorine	C16 H17 N O4	287.115	3.112	305.149	No results	No results	Full match	Alkaloids and derivatives	Amaryllidaceae alkaloids	Lycorine-type amaryllidaceae alkaloids	Lycorine-type amaryllidaceae alkaloids	1.38287e+09	1.34263e+09	1.35971e+09	1.3597e+09	1.33323e+09	1.42552e+09	1.18199e+09	1.12625e+09	1.0726e+09	1.13606e+09	1.08867e+09	1.14896e+09	1.21454	0.280414	1.83423e-06	1	0.313357
Com_5616_pos	2-cyano-2-(2,3-dihydro-1H-inden-1-yliden)acetamide	C12 H10 N2 O	198.079	5.285	199.087	Full match	No results	No results					9.29955e+07	9.07038e+07	8.15086e+07	5.92737e+07	7.14184e+07	6.85012e+07	8.38268e+07	8.58231e+07	8.32568e+07	7.78472e+07	8.48001e+07	7.12125e+07	0.954054	-0.0678579	0.481548	0.583333	0.299009
Com_5635_pos	3-Methoxyflavone	C16 H12 O3	274.066	1.368	275.073	Invalid mass	No results	No results	Phenylpropanoids and polyketides	Flavonoids	O-methylated flavonoids	3-O-methylated flavonoids	6.58213e+07	6.8078e+07	7.07728e+07	7.18284e+07	6.96876e+07	8.15019e+07	6.91309e+07	6.6538e+07	6.90644e+07	7.45731e+07	6.87589e+07	7.18468e+07	1.01852	0.0264783	0.637908	0.527778	0.0937264
Com_5645_pos	Leu-Pro	C11 H20 N2 O3	228.147	5.139	229.154	No results	No results	Full match	Organic acids and derivatives	Carboxylic acids and derivatives	Amino acids, peptides, and analogues	Dipeptides	4.26273e+07	4.05228e+07	4.22265e+07	3.69205e+07	3.69209e+07	3.77474e+07	9.5767e+07	1.0157e+08	6.84384e+07	8.48337e+07	6.65548e+07	7.0496e+07	0.485924	-1.0412	8.305e-05	1	1.70587
Com_5665_pos	RNH	C16 H27 N9 O5	447.2	4.987	448.208	Invalid mass	No results	No results					8.94269e+07	8.25607e+07	7.2981e+07	8.23427e+07	8.19012e+07	8.15607e+07	6.72225e+07	6.927e+07	6.98088e+07	6.51674e+07	6.56582e+07	6.79545e+07	1.21154	0.276845	0.000348522	1	0.259354
Com_5669_pos	Phellodensin F	C26 H30 O10	502.182	5.494	503.189	No results	No results	Full match	Phenylpropanoids and polyketides	Flavonoids	Flavonoid glycosides	Flavonoid-7-O-glycosides	8.25652e+07	7.46985e+07	7.27325e+07	8.54389e+07	6.84913e+07	4.21937e+07	6.14228e+07	2.18667e+07	5.13179e+07	3.48781e+07	4.7861e+07	5.9826e+07	1.53738	0.620476	0.0405245	0.888889	0.847976
Com_569_pos	2-Methoxybenzaldehyde	C8 H8 O2	136.052	0.634	137.059	Full match	Full match	Full match					1.0055e+09	1.06866e+09	1.08665e+09	1.10825e+09	1.21674e+09	1.35342e+09	1.32251e+09	1.2671e+09	1.36271e+09	1.23308e+09	1.34538e+09	1.26517e+09	0.87728	-0.188891	0.0250648	0.861111	0.842221
Com_571_pos	Kanosamine	C6 H13 N O5	161.069	1.405	162.076	Invalid mass	No match	No match	Organic oxygen compounds	Organooxygen compounds	Carbohydrates and carbohydrate conjugates	Hexoses	1.12685e+09	1.10876e+09	8.77278e+08	7.98036e+08	6.78753e+08	9.49903e+08	9.37289e+08	9.34486e+08	9.21537e+08	8.2882e+08	8.30157e+08	7.99017e+08	1.05489	0.0770987	0.654094	0.583333	0.0979707
Com_5712_pos	5'-S-Methyl-5'-thioadenosine	C11 H15 N5 O3 S	297.09	5.128	298.097	Full match	Full match	Full match	Nucleosides, nucleotides, and analogues	5'-deoxyribonucleosides	5'-deoxy-5'-thionucleosides	5'-deoxy-5'-thionucleosides	8.90117e+07	8.70427e+07	8.749e+07	8.42764e+07	6.90514e+07	8.09746e+07	2.7876e+07	2.57194e+07	5.89475e+07	2.10943e+07	2.15202e+07	2.834e+07	2.7131	1.43994	0.000696238	1	1.53884
Com_572_pos	Inosine	C10 H12 N4 O5	268.081	3.726	269.088	Full match	Full match	Full match	Nucleosides, nucleotides, and analogues	Purine nucleosides	Not available	Purine nucleosides	1.01166e+08	8.72746e+07	1.01056e+08	8.66011e+07	1.08359e+08	1.05662e+08	4.7034e+07	5.07941e+07	5.16797e+07	4.20458e+07	5.8094e+07	6.40384e+07	1.88124	0.911681	1.44406e-05	1	0.324113
Com_5747_pos	N-(4-butyl-2-methylphenyl)-N'-[4-(4-methylpiperazino)phenyl]urea	C23 H32 N4 O	380.253	6.875	381.261	Invalid mass	No results	No results					5.84547e+07	5.43831e+07	6.04672e+07	6.92808e+07	6.58427e+07	8.21806e+07	6.11955e+07	5.65441e+07	7.61843e+07	5.71803e+07	4.8208e+07	4.80975e+07	1.12435	0.169087	0.219398	0.722222	0.372605
Com_5752_pos	Artesunate	C19 H28 O8	406.158	1.417	407.165	Invalid mass	No results	No results					1.33014e+07	1.63805e+07	1.43374e+07	1.86865e+07	1.63939e+07	1.95325e+07	9.61246e+07	5.80951e+07	8.8007e+07	3.14253e+07	7.80452e+07	7.76703e+07	0.229715	-2.12208	0.000165723	1	1.65447
Com_5764_pos	2,2'-Cyclouridine	C9 H10 N2 O5	226.058	1.576	227.066	No results	No results	Full match	Organoheterocyclic compounds	Diazines	Pyrimidines and pyrimidine derivatives	Pyrimidones	6.79243e+07	6.67352e+07	6.55859e+07	5.83789e+07	5.68805e+07	5.80195e+07	5.93022e+07	7.74463e+07	8.27102e+07	6.24672e+07	9.18042e+07	5.38693e+07	0.873538	-0.195058	0.237667	0.666667	0.650948
Com_5774_pos	Debromohymenialdisine	C11 H11 N5 O2	245.089	2.151	246.097	Invalid mass	No results	No results	Organoheterocyclic compounds	Pyrroloazepines	Not available	Pyrroloazepines	8.51786e+07	8.87362e+07	8.4154e+07	8.01191e+07	7.80157e+07	7.54369e+07	7.29713e+07	7.26156e+07	7.29533e+07	7.17694e+07	6.70803e+07	7.37399e+07	1.14035	0.189482	0.00182921	1	0.551608
Com_5785_pos	N-(2-chlorophenyl)-N-methyl-7-nitro-1H-indole-2-carboxamide	C16 H12 Cl N3 O3	329.06	2.294	330.068	Invalid mass	No results	No results					2.74589e+06	2.77627e+06	2.72072e+06	2.71781e+06	2.74346e+06	2.96275e+06	4.09181e+07	4.4975e+07	2.87757e+07	1.7334e+07	7.60981e+07	9.01634e+07	0.0558796	-4.16153	0.000105725	1	1.92889
Com_58_pos	Pyroglutamic acid	C5 H7 N O3	129.043	2.139	130.05	No results	Full match	Full match	Organic acids and derivatives	Carboxylic acids and derivatives	Amino acids, peptides, and analogues	Alpha amino acids and derivatives	1.07179e+10	1.06519e+10	9.61327e+09	8.91736e+09	8.35472e+09	8.25531e+09	1.29661e+10	1.23412e+10	1.23069e+10	1.10546e+10	1.11573e+10	1.12021e+10	0.795608	-0.329869	0.00275044	1	0.633223
Com_5813_pos	Fraxinellone	C14 H16 O3	232.106	2.329	233.113	No results	Invalid mass	No results	Organoheterocyclic compounds	Isobenzofurans	Not available	Isobenzofurans	8.77305e+07	7.47036e+07	7.50218e+07	7.62505e+07	7.38004e+07	6.50531e+07	6.25313e+07	9.60555e+07	8.05451e+07	8.00101e+07	5.96777e+07	8.15368e+07	0.983064	-0.0246429	0.929862	0.583333	0.0742307
Com_5836_pos	Kinetin	C10 H9 N5 O	237.064	3.962	238.071	Invalid mass	No results	No results	Organoheterocyclic compounds	Imidazopyrimidines	Purines and purine derivatives	6-alkylaminopurines	7.06766e+07	4.97208e+07	6.56577e+07	7.25234e+07	6.30743e+07	5.21134e+07	7.17435e+07	7.30631e+07	6.79631e+07	7.73444e+07	6.42923e+07	7.3378e+07	0.873726	-0.194748	0.0803319	0.833333	0.159013
Com_5841_pos	L-Dopa	C9 H11 N O4	197.069	11.978	180.066	Full match	No results	Full match	Organic acids and derivatives	Carboxylic acids and derivatives	Amino acids, peptides, and analogues	Tyrosine and derivatives	5.43291e+07	3.47078e+07	4.6576e+07	5.55458e+07	5.43832e+07	5.57456e+07	4.9956e+07	5.02648e+07	6.4329e+07	5.23485e+07	8.99982e+07	5.34806e+07	0.836034	-0.258367	0.193808	0.444444	0.764308
Com_5856_pos	beta-Acetoxyisovalerylalkannin	C23 H26 O8	430.161	5.525	431.168	No results	No results	Full match					7.93821e+07	7.87687e+07	6.92743e+07	7.84754e+07	5.48086e+06	6.18494e+07	7.3036e+07	7.08178e+07	6.38801e+07	6.08706e+07	7.57813e+07	8.36012e+07	0.872061	-0.1975	0.399926	0.5	0.64598
Com_5864_pos	Ocfentanil-d5	C22 H22 [2]H5 F N2 O2	375.238	6.876	376.245	Full match	No results	No results					6.81633e+07	7.16212e+07	7.10338e+07	6.99603e+07	7.14196e+07	7.96317e+07	1.59451e+06	1.61564e+06	1.6256e+06	1.5808e+06	1.63078e+06	1.67596e+06	44.4119	5.47287	7.44841e-13	1	1.93138
Com_5870_pos	Hydroxycitric acid	C6 H8 O8	208.022	1.138	209.029	No results	No results	Full match	Organic acids and derivatives	Carboxylic acids and derivatives	Tricarboxylic acids and derivatives	Tricarboxylic acids and derivatives	4.01587e+07	4.01086e+07	4.51887e+07	5.72074e+07	6.19028e+07	7.14889e+07	4.6569e+07	5.79174e+07	6.29283e+07	5.61124e+07	7.00503e+07	6.13174e+07	0.89056	-0.167215	0.276384	0.666667	0.574549
Com_5878_pos	2-methyl-6-{[(5-phenyl-2-thienyl)carbonyl]amino}benzoic acid	C19 H15 N O3 S	319.066	1.306	320.074	Invalid mass	No results	No results					7.63322e+07	8.34672e+07	8.11083e+07	7.90249e+07	7.23889e+07	7.9355e+07	2.95642e+07	3.31778e+07	3.00522e+07	3.75757e+07	2.61018e+07	2.62007e+07	2.58209	1.36854	2.98829e-06	1	1.31401
Com_592_pos	3-oxoindane-1-carboxylic acid	C10 H8 O3	176.047	6.196	177.054	Full match	No results	Full match					6.10279e+08	6.28203e+08	7.64031e+08	9.02069e+08	1.00733e+09	1.12712e+09	9.76778e+08	1.06312e+09	1.02722e+09	1.099e+09	1.13836e+09	1.09062e+09	0.787951	-0.343821	0.0499138	0.833333	1.05243
Com_595_pos	N6-Acetyl-L-lysine	C8 H16 N2 O3	188.116	1.748	189.123	Full match	Full match	Full match	Organic acids and derivatives	Carboxylic acids and derivatives	Amino acids, peptides, and analogues	L-alpha-amino acids	1.43271e+09	1.41939e+09	1.38433e+09	1.28438e+09	1.08981e+09	1.10471e+09	3.23227e+08	3.22016e+08	3.27064e+08	3.07778e+08	3.46281e+08	3.73695e+08	3.85754	1.94768	1.81373e-08	1	1.2109
Com_5951_pos	2,4-diaziran-1-yl-6-(1-phenyl-1H-pyrrol-2-yl)-1,3,5-triazine	C17 H16 N6	304.142	5.195	305.149	Full match	No results	No match					6.94278e+07	7.99329e+07	8.36952e+07	7.56134e+07	6.51689e+07	6.7084e+07	6.45637e+07	5.2984e+07	3.47146e+07	6.0325e+07	4.93199e+07	5.01061e+07	1.41315	0.498917	0.00761717	1	0.504665
Com_597_pos	(4E)-1,7-bis(3,4-dihydroxyphenyl)hept-4-en-3-one	C19 H20 O5	328.135	4.9	329.142	Invalid mass	No results	No results					2.87879e+08	1.20953e+09	1.01498e+09	1.23713e+09	1.27648e+09	9.57917e+08	5.28559e+08	1.17668e+08	6.47514e+08	5.15324e+08	6.2271e+08	5.51025e+08	2.00614	1.00442	0.0695193	0.861111	0.875581
Com_5980_pos	Diazepam-d8	C16 H5 [2]H8 Cl N2 O	292.119	5.554	293.126	Invalid mass	No results	No results					7.56409e+07	7.46915e+07	7.4771e+07	7.87349e+07	7.41874e+07	7.60035e+07	8.57999e+07	8.35125e+07	8.88006e+07	7.51345e+07	8.04558e+07	7.96073e+07	0.920372	-0.119712	0.0181042	0.916667	0.37923
Com_5983_pos	2-Ethylbutyric Acid	C6 H12 O2	116.084	6.168	117.091	No results	No results	Full match	Lipids and lipid-like molecules	Fatty Acyls	Fatty acids and conjugates	Branched fatty acids	7.17198e+07	5.26703e+07	3.75128e+07	4.33394e+07	4.82692e+07	4.11532e+07	5.93795e+07	6.36618e+07	7.21763e+07	5.10923e+07	7.75679e+07	4.47797e+07	0.799291	-0.323207	0.0995992	0.805556	0.588924
Com_6_pos	2-Hydroxycinnamic acid	C9 H8 O3	164.047	2.521	182.081	Full match	Full match	Full match	Phenylpropanoids and polyketides	Cinnamic acids and derivatives	Hydroxycinnamic acids and derivatives	Hydroxycinnamic acids	1.91462e+10	1.12482e+10	2.41637e+10	2.51156e+10	2.67292e+10	2.57756e+10	1.06237e+11	1.04865e+11	1.11684e+11	1.08166e+11	1.10017e+11	1.19605e+11	0.200097	-2.32123	5.35743e-05	1	1.14051
Com_6006_pos	N-{2-[(4-methylphenyl)thio]pyridin-3-yl}-2-phenylacetamide	C20 H18 N2 O S	334.116	5.176	335.123	Invalid mass	No results	No results					7.18488e+07	7.2632e+07	5.0508e+07	6.46054e+07	7.00395e+07	7.72706e+07	4.93171e+07	5.54812e+07	6.69926e+07	5.36404e+07	4.10915e+07	4.31252e+07	1.31409	0.39406	0.0162321	0.888889	1.27876
Com_601_pos	13,14-Dihydro-15-keto Prostaglandin A2	C20 H30 O4	316.201	7.862	317.208	Invalid mass	No results	No results	Lipids and lipid-like molecules	Fatty Acyls	Eicosanoids	Prostaglandins and related compounds	9.60955e+08	1.41299e+09	1.05875e+09	9.78112e+08	1.0675e+09	1.16203e+09	2.9149e+08	2.47157e+08	2.05445e+08	2.26023e+08	2.79861e+08	2.61836e+08	4.3923	2.13498	4.38865e-09	1	1.47943
Com_6010_pos	Resiniferatoxin	C37 H40 O9	628.271	5.772	629.278	Invalid mass	No results	No results	Lipids and lipid-like molecules	Prenol lipids	Diterpenoids	Rhamnofolane and daphnane diterpenoids	6.32337e+07	5.52875e+07	6.57666e+07	6.70902e+07	5.98923e+07	6.2522e+07	7.23324e+07	7.2674e+07	5.69362e+07	5.53081e+07	6.41448e+07	8.01287e+07	0.930934	-0.10325	0.364848	0.666667	0.277741
Com_6015_pos	Cryptotanshinone	C19 H20 O3	296.137	4.767	297.144	Invalid mass	No results	No results	Lipids and lipid-like molecules	Prenol lipids	Diterpenoids	Tanshinones, isotanshinones, and derivatives	7.49828e+07	7.18427e+07	6.97841e+07	7.37802e+07	7.51103e+07	7.31474e+07	6.48425e+07	5.34341e+07	5.01521e+07	5.28946e+07	5.48492e+07	5.56706e+07	1.32185	0.40256	0.000279103	1	1.09228
Com_6026_pos	Gamma-Glu-Leu	C11 H20 N2 O5	260.138	6.449	261.146	No results	No results	Full match	Organic acids and derivatives	Carboxylic acids and derivatives	Amino acids, peptides, and analogues	Dipeptides	6.16733e+07	8.37045e+07	7.62475e+07	6.01817e+07	5.53572e+07	5.44547e+07	3.00508e+07	2.9948e+07	3.12353e+07	3.23405e+07	3.33546e+07	3.79103e+07	2.00996	1.00716	4.39425e-05	1	1.61301
Com_6036_pos	3-(2-thienyl)-1,2,4-oxadiazole-5-carbohydrazide	C7 H6 N4 O2 S	227.043	3.985	228.05	Invalid mass	No results	No results					7.80954e+07	8.14973e+07	8.25092e+07	7.71275e+07	7.46234e+07	5.6224e+07	7.66814e+07	7.3196e+07	6.97554e+07	6.40316e+07	8.08518e+07	6.78125e+07	1.04105	0.0580421	0.614915	0.722222	0.166338
Com_6056_pos	2,4-Dihydroxybenzoic acid	C7 H6 O4	154.027	0.122	155.034	Full match	No results	Full match	Benzenoids	Benzene and substituted derivatives	Benzoic acids and derivatives	Hydroxybenzoic acid derivatives	4.52372e+07	4.07344e+07	3.50243e+07	4.70743e+07	7.44396e+07	5.51069e+07	4.76774e+07	5.07073e+07	5.36313e+07	5.909e+07	7.07084e+07	5.40984e+07	0.885994	-0.174631	0.273513	0.722222	0.679105
Com_6120_pos	5-[4-(tert-butyl)phenyl]-1,3,4-oxadiazole-2-thiol	C12 H14 N2 O S	234.087	5.607	235.094	Invalid mass	No results	No results					6.00756e+07	3.67079e+07	5.71879e+07	7.66292e+07	1.38396e+07	4.18812e+07	2.85056e+07	3.76859e+07	3.54258e+07	2.3811e+07	3.04648e+07	4.75248e+07	1.40755	0.49319	0.395671	0.75	0.534009
Com_6128_pos	CYM-5520	C21 H19 N3 O2	345.153	1.366	346.16	Invalid mass	No results	No results	Organoheterocyclic compounds	Pyridines and derivatives	3-pyridinecarbonitriles	3-pyridinecarbonitriles	6.15327e+07	6.57835e+07	6.14282e+07	5.9935e+07	6.14584e+07	6.53525e+07	8.10456e+07	7.87749e+07	7.11473e+07	6.15802e+07	7.02337e+07	7.48324e+07	0.85804	-0.220883	0.0116467	0.944444	0.356534
Com_6129_pos	Sinapyl Alcohol	C11 H14 O4	210.089	11.942	211.096	No results	No results	Full match	Benzenoids	Phenols	Methoxyphenols	Methoxyphenols	3.99567e+07	3.53123e+07	5.57389e+07	6.433e+07	6.94737e+07	7.18182e+07	5.78396e+07	6.71553e+07	6.09475e+07	6.03644e+07	5.98695e+07	5.51377e+07	0.931682	-0.10209	0.439377	0.5	0.564762
Com_6141_pos	4-(4-methoxyphenyl)-6-pyridin-4-yl-1,3,5-triazin-2(3H)-one	C15 H12 N4 O2	280.094	5.403	281.101	Invalid mass	No results	No results					5.77359e+07	5.34947e+07	5.52469e+07	6.06522e+07	5.97436e+07	5.96699e+07	7.34857e+07	7.54431e+07	7.49103e+07	6.84325e+07	7.28922e+07	7.15378e+07	0.793547	-0.333613	6.53202e-06	1	0.668223
Com_6144_pos	D-glutamine	C5 H10 N2 O3	146.069	1.439	147.076	No results	No results	Full match	Organic acids and derivatives	Carboxylic acids and derivatives	Amino acids, peptides, and analogues	D-alpha-amino acids	5.86123e+07	5.1206e+07	4.43816e+07	4.31894e+07	3.97106e+07	3.45171e+07	5.91711e+07	5.92933e+07	3.6578e+07	3.12825e+07	3.96563e+07	4.27944e+07	1.01057	0.015172	0.856154	0.555556	0.0735816
Com_6168_pos	(12Z)-9,10,11-trihydroxyoctadec-12-enoic acid	C18 H34 O5	352.222	5.839	353.23	Invalid mass	Invalid mass	No results					6.4422e+07	7.69459e+07	7.31119e+07	6.26373e+07	6.279e+07	7.45797e+07	5.55196e+07	6.15179e+07	4.9746e+07	4.39557e+07	5.73791e+07	7.47867e+06	1.50396	0.588766	0.138451	1	0.820726
Com_6185_pos	(2R,3S,4S,5R,6R)-2-(hydroxymethyl)-6-(propan-2-yloxy)oxane-3,4,5-triol	C9 H18 O6	222.11	0.125	223.117	Full match	No results	No results					3.01751e+07	2.21699e+07	7.97026e+07	1.53691e+07	2.44789e+07	1.4474e+07	1.77643e+07	2.63216e+07	2.9216e+07	1.43589e+07	2.36093e+07	1.61143e+07	1.46305	0.548978	0.443834	0.583333	0.368989
Com_619_pos	N6-Isopentenyladenosine	C15 H21 N5 O4	335.159	5.748	336.166	No results	Full match	No results	Nucleosides, nucleotides, and analogues	Purine nucleosides	Not available	Purine nucleosides	7.98517e+08	4.27427e+06	7.3627e+08	7.01984e+08	6.61012e+08	6.77627e+08	8.3491e+08	8.22493e+08	1.01116e+07	7.64375e+08	7.75566e+08	8.28455e+08	0.886959	-0.173061	0.832617	0.805556	0.144305
Com_6206_pos	HQH	C17 H24 N8 O5	420.186	1.443	421.193	Full match	No results	No results					7.60229e+07	6.20833e+07	6.74087e+07	6.93897e+07	7.15609e+07	6.3452e+07	5.38542e+07	4.61316e+07	4.88456e+07	3.54808e+07	5.2551e+07	4.60573e+07	1.44888	0.534937	0.000744456	1	1.05682
Com_6210_pos	1H-indol-3-yl(pyridin-2-yl)methanol	C14 H12 N2 O	262.048	6.381	263.055	Invalid mass	No results	No results					2.94868e+07	2.80757e+07	2.12772e+07	1.89161e+07	1.23741e+07	1.69701e+07	3.72511e+07	4.56344e+07	4.15942e+07	2.83144e+07	3.18359e+07	6.06251e+06	0.666518	-0.585284	0.423361	0.805556	0.329431
Com_6216_pos	1-(2,4-dichlorophenyl)-5-(dimethylamino)penta-1,4-dien-3-one	C13 H13 Cl2 N O	269.033	2.835	270.041	Invalid mass	No results	No results					6.08559e+07	6.00549e+07	5.84567e+07	6.18373e+07	6.1146e+07	7.32741e+07	5.80086e+06	1.64228e+07	1.74429e+07	5.35941e+06	6.38413e+06	2.52371e+07	4.90069	2.29299	0.00125809	1	1.64458
Com_6244_pos	4-(1H-pyrazol-1-yl)-N,N-bis(2-pyridinylmethyl)benzenesulfonamide	C21 H19 N5 O2 S	405.124	1.387	406.131	Invalid mass	No results	No results					6.73015e+07	6.86772e+07	6.42334e+07	6.26385e+07	5.16974e+07	4.13195e+07	6.96865e+07	7.06603e+07	6.69863e+07	6.00265e+07	7.01471e+07	6.65703e+07	0.880692	-0.18329	0.146621	0.777778	0.958951
Com_6278_pos	Threonyl carbamoyl adenosine	C15 H20 N6 O8	412.134	5.113	413.141	No results	No results	Full match	Nucleosides, nucleotides, and analogues	Purine nucleosides	Not available	Purine nucleosides	4.71662e+07	4.02616e+07	7.74113e+07	3.63973e+07	3.45985e+07	3.19374e+07	3.8857e+07	3.98319e+07	4.18018e+07	3.60135e+07	3.51244e+07	3.9468e+07	1.1587	0.21251	0.485114	0.472222	0.48539
Com_6289_pos	5-methoxy-8,8-dimethyl-2-phenyl-4H,8H-pyrano[2,3-h]chromen-4-one	C21 H18 O4	156.068	5.211	335.123	Invalid mass	No results	No results					7.18488e+07	7.2632e+07	5.0508e+07	6.45819e+07	7.00395e+07	7.08481e+07	4.93171e+07	6.79364e+07	6.69926e+07	5.36404e+07	4.10915e+07	5.74108e+07	1.19046	0.251522	0.0921122	0.833333	0.926942
Com_630_pos	D-Erythrose 4-phosphate	C4 H9 O7 P	200.009	1.23	201.016	No results	No results	Full match					1.0636e+09	1.21427e+09	1.1728e+09	1.24578e+09	1.22137e+09	1.12911e+09	8.61086e+08	9.56493e+08	9.08592e+08	8.50315e+08	9.34541e+08	9.13353e+08	1.29912	0.377537	9.74384e-06	1	1.80984
Com_6322_pos	(3S,9aS)-3-benzyl-octahydro-1H-pyrido[1,2-a]pyrazin-1-one	C15 H20 N2 O	266.139	6.002	267.147	Invalid mass	No results	No results					3.98733e+06	3.36854e+06	5.85108e+06	4.33691e+06	6.35735e+06	6.53085e+06	7.68412e+07	7.56971e+07	8.4192e+07	6.69622e+07	7.304e+07	7.11905e+07	0.0679404	-3.87959	6.15739e-07	1	1.78304
Com_6350_pos	Maltotetraose	C24 H42 O21	325.125	1.472	326.134	Invalid mass	No results	No results	Organic oxygen compounds	Organooxygen compounds	Carbohydrates and carbohydrate conjugates	Oligosaccharides	5.61592e+07	4.99778e+07	5.14065e+07	5.02635e+07	4.94854e+07	5.37483e+07	5.40555e+07	6.25252e+07	5.10299e+07	7.65387e+07	5.13056e+07	5.61277e+07	0.884687	-0.176761	0.139418	0.777778	0.744579
Com_6353_pos	6-{[2-(2-oxo-1-imidazolidinyl)ethyl]amino}-2-pyridinecarbonitrile	C11 H13 N5 O	231.11	2.5	232.118	Invalid mass	No results	No results					7.70951e+07	7.16406e+07	6.72388e+07	6.528e+07	6.00794e+07	6.20947e+07	4.53692e+07	4.89629e+07	5.62823e+07	5.53052e+07	4.88458e+07	4.82677e+07	1.3313	0.412838	0.000235363	1	0.782693
Com_6380_pos	Linderane	C15 H16 O4	260.105	5.367	261.112	No results	No results	Full match	Organoheterocyclic compounds	Dioxanes	1,4-dioxanes	1,4-dioxanes	5.80874e+07	6.15237e+07	5.56339e+07	5.16216e+07	4.87257e+07	4.75331e+07	6.43373e+07	5.84918e+07	6.11758e+07	6.01692e+07	5.68112e+07	6.30697e+07	0.887573	-0.172062	0.0312518	0.861111	0.211944
Com_6432_pos	ethyl 2,3-dioxo-1,2,3,4-tetrahydroquinoline-4-carboxylate	C12 H11 N O4	233.066	5.342	234.074	Invalid mass	No results	No results					7.57955e+07	7.42851e+07	7.27794e+07	6.86532e+07	6.72832e+07	6.68423e+07	4.72545e+07	4.62534e+07	5.79637e+07	5.97705e+07	4.94418e+07	4.70836e+07	1.38299	0.467788	0.000332607	1	1.12411
Com_6459_pos	Nicotinamide N-oxide	C6 H6 N2 O2	138.043	2.33	139.05	No results	No results	Full match					7.43886e+07	7.52992e+07	6.6606e+07	6.29125e+07	5.90512e+07	5.9019e+07	7.11829e+07	7.1974e+07	6.74574e+07	6.62028e+07	6.6634e+07	6.90922e+07	0.962993	-0.0544023	0.400106	0.638889	0.40234
Com_6460_pos	Curcumol	C15 H24 O2	236.177	6.125	237.184	No results	No results	Full match	Lipids and lipid-like molecules	Prenol lipids	Sesquiterpenoids	Guaianes	6.88862e+07	5.08344e+07	6.57944e+07	7.03269e+07	4.90031e+07	5.03794e+07	4.77106e+07	6.12504e+07	3.2569e+07	4.15803e+07	4.22936e+07	5.42179e+07	1.27038	0.345255	0.0581187	0.833333	0.280419
Com_6494_pos	Tanshinone IIA	C19 H18 O3	294.122	3.43	295.129	No results	Invalid mass	No results	Lipids and lipid-like molecules	Prenol lipids	Diterpenoids	Tanshinones, isotanshinones, and derivatives	4.97903e+07	5.28092e+07	5.85632e+07	5.00862e+07	5.07605e+07	6.87244e+07	5.05725e+07	4.97511e+07	5.42749e+07	5.01613e+07	5.18511e+07	4.7053e+07	1.08914	0.123195	0.197632	0.694444	0.411182
Com_6503_pos	5-phenyl-2,3-dihydro-1H-1,4-benzodiazepin-2-one	C15 H12 N2 O	258.072	6.365	259.08	Invalid mass	No results	No results					3.72766e+07	4.39422e+07	5.68276e+07	6.59139e+07	6.48889e+07	5.63308e+07	7.52604e+07	6.34116e+07	8.06234e+07	7.36045e+07	6.49487e+07	6.63015e+07	0.766663	-0.383336	0.0270821	0.916667	1.11679
Com_6511_pos	Perillene	C10 H14 O	150.104	6.873	133.101	No results	Full match	Full match					5.58998e+07	5.00205e+07	7.28042e+07	4.6828e+07	4.53757e+07	6.84354e+07	4.0323e+07	3.80554e+07	5.2732e+07	4.17932e+07	3.85301e+07	3.95741e+07	1.352	0.435099	0.0149278	0.916667	0.816263
Com_6513_pos	2-[(butylamino)(imino)methyl]-1-oxohydrazinium-1-olate	C5 H12 N4 O2	182.073	6.5	183.08	Invalid mass	No results	No results					4.72831e+07	4.23574e+07	7.34187e+07	3.58247e+07	3.82982e+07	3.58989e+07	5.35203e+07	5.8451e+07	5.80043e+07	4.98897e+07	5.62093e+07	4.10114e+07	0.861221	-0.215545	0.196461	0.777778	0.566578
Com_652_pos	Indole	C8 H7 N	117.058	5.168	118.065	Full match	No results	Full match	Organoheterocyclic compounds	Indoles and derivatives	Indoles	Indoles	1.0993e+09	1.03542e+09	1.10316e+09	1.01207e+09	9.68227e+08	9.4803e+08	1.17757e+09	1.16152e+09	1.15278e+09	1.07139e+09	1.07908e+09	1.12347e+09	0.911378	-0.133879	0.0141008	0.888889	0.424465
Com_6591_pos	Monocrotaline	C16 H23 N O6	325.152	5.283	326.159	Full match	No results	Full match	Organoheterocyclic compounds	Pyrrolizines	Not available	Pyrrolizines	4.04403e+07	3.75094e+07	3.82623e+07	3.53702e+07	3.673e+07	3.29931e+07	3.47186e+06	6.45031e+06	6.59522e+06	7.95134e+06	7.58982e+06	6.309e+06	5.76803	2.52808	1.39889e-05	1	1.54376
Com_66_pos	N6-Me-dA	C11 H15 N5 O3	265.116	1.431	266.123	Invalid mass	No results	No results	Nucleosides, nucleotides, and analogues	Purine nucleosides	Purine 2'-deoxyribonucleosides	Purine 2'-deoxyribonucleosides	1.09457e+10	1.04385e+10	9.58798e+09	9.89073e+09	1.06307e+10	1.0427e+10	1.35852e+10	1.33603e+10	1.24905e+10	1.19738e+10	1.23119e+10	1.284e+10	0.808768	-0.306202	1.927e-05	1	0.956118
Com_6614_pos	3-(5,7-dimethoxy-4-oxo-4H-chromen-2-yl)propanoic acid	C14 H14 O6	278.078	0.529	279.085	Full match	No results	No results					1.95487e+07	2.05889e+07	1.15345e+06	2.49321e+07	2.61784e+07	2.67068e+07	2.87218e+07	2.90992e+07	3.19515e+07	7.19619e+07	3.29429e+07	3.17263e+07	0.526089	-0.926621	0.131875	1	1.01493
Com_662_pos	Hippuric Acid	C9 H9 N O3	179.058	5.229	180.065	No results	No results	Full match	Benzenoids	Benzene and substituted derivatives	Benzoic acids and derivatives	Hippuric acids	5.44498e+08	1.03529e+08	5.90518e+08	6.51561e+08	7.17658e+08	7.55217e+08	7.45524e+08	9.41516e+08	9.89877e+08	7.32213e+08	7.66941e+08	7.37336e+08	0.68445	-0.546983	0.147217	0.916667	0.695795
Com_6628_pos	8-{[(3S)-3-(1H-Benzimidazol-2-yl)-1-pyrrolidinyl]sulfonyl}quinoline	C20 H18 N4 O2 S	396.124	2.21	379.121	Invalid mass	No results	No results	Organoheterocyclic compounds	Quinolines and derivatives	Not available	Quinolines and derivatives	7.21918e+07	6.67679e+07	6.64334e+07	6.4383e+07	6.30007e+07	5.20539e+07	5.71423e+07	5.92501e+07	5.19688e+07	5.83032e+07	5.06948e+07	5.67494e+07	1.15181	0.203907	0.0288533	0.888889	0.354217
Com_6637_pos	Pogostone	C12 H16 O4	224.105	11.981	225.112	No results	No results	Full match	Organic oxygen compounds	Organooxygen compounds	Carbonyl compounds	Aryl alkyl ketones	6.37273e+07	6.36814e+07	7.11385e+07	6.20186e+07	5.59734e+07	5.47542e+07	4.36454e+07	4.83901e+07	4.5133e+07	4.0006e+07	3.80416e+07	4.39158e+07	1.43284	0.518873	4.93496e-05	1	1.61673
Com_6643_pos	D-Panthotenate	C9 H17 N O5	219.11	1.548	220.118	No results	No results	Full match	Organic oxygen compounds	Organooxygen compounds	Alcohols and polyols	Secondary alcohols	6.56415e+07	6.2308e+07	6.08297e+07	6.38535e+07	6.44536e+07	5.4137e+07	5.64302e+07	5.64102e+07	5.71461e+07	6.27191e+07	5.20045e+07	5.29137e+07	1.09952	0.136871	0.036646	0.833333	0.566276
Com_6648_pos	DPH	C15 H21 N5 O6	389.132	4.837	390.14	Invalid mass	No results	No results					4.64328e+07	4.1432e+07	4.20635e+07	4.0678e+07	4.35525e+07	4.5593e+07	5.26804e+07	5.3726e+07	4.63067e+07	5.53563e+07	5.88608e+07	6.56569e+07	0.781004	-0.356599	0.00237571	0.972222	0.409949
Com_6659_pos	D-Panthenol	C9 H19 N O4	227.115	0.675	228.123	Invalid mass	No results	No results	Organic oxygen compounds	Organooxygen compounds	Alcohols and polyols	Secondary alcohols	6.23309e+07	6.37511e+07	6.57069e+07	6.68354e+07	6.11998e+07	5.95607e+07	4.56282e+07	4.97029e+07	5.01398e+07	4.65142e+07	4.71782e+07	4.25686e+07	1.34662	0.42934	3.72798e-06	1	1.9449
Com_6660_pos	Eriodictyol	C15 H12 O6	288.064	4.807	289.071	No results	No results	Full match	Phenylpropanoids and polyketides	Flavonoids	Flavans	Flavanones	5.46268e+07	4.90232e+07	5.42136e+07	5.37812e+07	5.22385e+07	5.10657e+07	2.02024e+07	2.07584e+07	2.12779e+07	3.16469e+06	2.56138e+07	2.7586e+07	2.65548	1.40897	0.0177776	1	1.35338
Com_6667_pos	4-Hydroxyisoleucine	C6 H13 N O3	147.089	1.449	148.097	No results	No results	Full match	Organic acids and derivatives	Carboxylic acids and derivatives	Amino acids, peptides, and analogues	Isoleucine and derivatives	4.54153e+07	4.45905e+07	3.97422e+07	3.70158e+07	3.98318e+07	4.13312e+07	5.86087e+07	5.69853e+07	5.12405e+07	5.28396e+07	5.06029e+07	5.19626e+07	0.769386	-0.37822	8.02168e-05	1	1.10727
Com_667_pos	Phenprobamate	C10 H13 N O2	179.094	0.799	180.102	No results	No results	Full match	Benzenoids	Benzene and substituted derivatives	Not available	Benzene and substituted derivatives	1.07374e+09	1.26037e+09	1.22907e+09	1.13163e+09	9.21677e+08	8.71903e+08	9.23123e+08	1.12831e+09	1.19773e+09	1.00109e+09	9.68768e+08	9.55807e+08	1.05078	0.0714612	0.563001	0.583333	0.215857
Com_6687_pos	Olaquindox	C12 H13 N3 O4	263.091	1.545	264.099	No results	No results	Full match	Organoheterocyclic compounds	Diazanaphthalenes	Benzodiazines	Quinoxalines	6.71137e+07	6.17446e+07	5.95025e+07	5.76556e+07	5.30739e+07	4.70111e+07	4.61264e+07	5.72141e+07	4.91697e+07	5.99915e+07	4.79411e+07	4.79722e+07	1.12219	0.166323	0.121525	0.75	0.134486
Com_6693_pos	N-Acetyl-L-carnosine	C11 H16 N4 O4	268.117	3.614	269.124	Full match	No results	No results					7.08536e+07	5.6864e+07	5.35566e+07	5.50416e+07	5.36045e+07	5.51033e+07	5.2982e+07	4.57182e+07	5.11776e+07	4.61322e+07	4.82981e+07	5.0181e+07	1.1716	0.228481	0.0150977	1	0.198847
Com_67_pos	3-Methyl-2-Oxobutanoic Acid	C5 H8 O3	116.047	0.668	117.055	No results	No results	Full match	Organic acids and derivatives	Keto acids and derivatives	Short-chain keto acids and derivatives	Short-chain keto acids and derivatives	1.2039e+10	1.24521e+10	1.29544e+10	1.22773e+10	1.17501e+10	1.20492e+10	1.05292e+10	9.75931e+09	1.02223e+10	9.12517e+09	9.64224e+09	8.97608e+09	1.26209	0.335813	4.88292e-05	1	1.67669
Com_6722_pos	Ailanthone	C20 H24 O7	376.148	4.7	377.155	No results	Invalid mass	No results					6.05419e+07	5.9805e+07	6.26213e+07	6.56529e+07	6.1484e+07	6.20533e+07	6.36876e+06	5.66014e+06	7.08421e+06	7.71537e+06	5.394e+06	4.96792e+06	10.0068	3.32291	2.05906e-07	1	1.87497
Com_673_pos	N-Phenylacetylglycine	C10 H11 N O3	193.074	2.442	194.081	No results	No results	Full match	Organic acids and derivatives	Carboxylic acids and derivatives	Amino acids, peptides, and analogues	N-acyl-alpha amino acids	2.90036e+08	2.98016e+08	2.99938e+08	3.14029e+08	3.19857e+08	3.5597e+08	3.38392e+08	3.25223e+08	3.28477e+08	3.12296e+08	3.29189e+08	3.19712e+08	0.961375	-0.0568288	0.241376	0.75	0.126974
Com_6730_pos	6-methyl-7-nitro-2,3-dihydro-1,4-benzodioxine	C9 H9 N O4	177.043	5.44	178.05	Invalid mass	No results	No results					2.14396e+07	2.18907e+07	1.18836e+06	2.27104e+06	2.50587e+07	2.68517e+07	2.31792e+07	7.75625e+07	2.8566e+07	2.53172e+07	2.60361e+07	2.67827e+07	0.475793	-1.0716	0.100302	0.861111	1.06363
Com_6786_pos	3-hydroxy-4-(3-hydroxyphenyl)-1,2-dihydroquinolin-2-one	C15 H11 N O3	253.074	5.116	271.107	Full match	No results	No results					6.32751e+07	5.85076e+07	6.83008e+07	6.0275e+07	5.75862e+07	6.33516e+07	4.58059e+07	5.13662e+07	5.0832e+07	4.66344e+07	4.59677e+07	5.23065e+07	1.2676	0.3421	5.99087e-05	1	1.48193
Com_6803_pos	3'-O-Methylcytidine	C10 H15 N3 O5	257.101	3.207	258.108	No results	Full match	Full match	Nucleosides, nucleotides, and analogues	Pyrimidine nucleosides	Not available	Pyrimidine nucleosides	6.52471e+07	6.88005e+07	6.44715e+07	6.15495e+07	5.90651e+07	6.06385e+07	4.94407e+06	5.52322e+06	7.24793e+06	6.15606e+06	8.69235e+06	1.21079e+07	8.50145	3.08771	1.0877e-05	1	1.99209
Com_6814_pos	Phenylacetylglutamine	C13 H16 N2 O4	264.111	4.371	265.118	No results	No results	Full match	Organic acids and derivatives	Carboxylic acids and derivatives	Amino acids, peptides, and analogues	N-acyl-alpha amino acids	4.39456e+07	3.75665e+07	4.24058e+07	4.29162e+07	3.91287e+07	1.99596e+06	3.86009e+07	4.08522e+07	4.00977e+07	4.09046e+07	3.7176e+07	4.22152e+07	0.867049	-0.205815	0.390025	0.583333	0.688175
Com_6818_pos	LSD-d3	C20 H22 [2]H3 N3 O	326.219	10.662	327.227	Full match	No results	No results					3.72482e+07	6.85134e+07	3.80342e+07	3.34834e+07	2.11638e+07	2.8303e+07	3.34898e+07	2.67753e+07	2.83615e+07	4.50779e+07	2.49363e+07	2.28444e+07	1.24939	0.321225	0.360249	0.638889	0.102866
Com_6821_pos	(11E,15Z)-9,10,13-trihydroxyoctadeca-11,15-dienoic acid	C18 H32 O5	350.207	5.776	351.214	Invalid mass	No results	No results					6.35988e+07	2.06281e+07	5.84658e+07	5.64525e+07	5.39756e+07	5.13275e+07	4.90873e+07	5.2199e+07	5.17037e+07	4.36229e+07	5.14401e+07	5.10904e+07	1.01773	0.0253601	0.828853	0.75	0.128702
Com_6829_pos	2-(3,4-dihydroxyphenyl)-3,5,7-trihydroxy-6-methyl-4H-chromen-4-one	C16 H12 O7	316.058	5.796	317.065	Full match	Full match	Full match					4.89878e+07	4.99024e+07	6.7469e+07	4.63019e+07	4.45347e+07	4.67412e+07	1.96659e+07	2.17028e+07	2.85815e+07	3.21486e+07	3.93644e+07	3.88112e+07	1.68597	0.753577	0.00404202	1	1.52481
Com_6852_pos	Oxyresveratrol	C14 H12 O4	244.073	0.512	245.08	No results	No results	Full match	Phenylpropanoids and polyketides	Stilbenes	Not available	Stilbenes	3.77187e+07	4.01932e+07	3.39653e+07	4.2696e+07	4.74259e+07	5.2071e+07	6.04086e+07	6.03048e+07	6.23335e+07	6.03503e+07	6.33265e+07	6.46836e+07	0.684074	-0.547776	0.0013828	1	1.08937
Com_6887_pos	L-Glutamic acid	C5 H9 N O4	147.053	2.289	148.06	Full match	Full match	Full match	Organic acids and derivatives	Carboxylic acids and derivatives	Amino acids, peptides, and analogues	Glutamic acid and derivatives	5.35183e+07	3.464e+07	6.14983e+07	4.63439e+07	4.37116e+07	5.43017e+07	6.69961e+07	6.08495e+07	5.99084e+07	5.15365e+07	5.62644e+07	6.18227e+07	0.822698	-0.281566	0.0550412	0.833333	1.06071
Com_6924_pos	Dl-Indole-3-lactic acid	C11 H11 N O3	205.074	11.978	206.081	No results	No results	Full match	Organoheterocyclic compounds	Indoles and derivatives	Indolyl carboxylic acids and derivatives	Indolyl carboxylic acids and derivatives	3.27983e+07	2.86606e+07	4.54622e+07	4.80912e+07	5.34481e+07	5.81634e+07	4.38972e+07	4.61204e+07	4.57355e+07	4.23958e+07	4.85342e+07	4.55166e+07	0.979516	-0.0298584	0.677719	0.527778	0.39866
Com_6927_pos	Toddalolactone	C16 H20 O6	308.125	5.225	655.214	No results	No results	Full match	Phenylpropanoids and polyketides	Coumarins and derivatives	Not available	Coumarins and derivatives	5.32984e+07	4.86062e+07	4.60243e+07	4.66773e+07	4.57648e+07	4.59095e+07	6.49211e+07	6.53405e+07	6.87851e+07	6.09287e+07	5.67454e+07	5.87833e+07	0.76239	-0.391399	4.16431e-05	1	0.868428
Com_6928_pos	MMK	C16 H32 N4 O4 S2	390.175	1.998	391.182	Invalid mass	No results	No results					5.61725e+07	5.0309e+07	5.27628e+07	4.48176e+07	4.47294e+07	5.06437e+07	4.35205e+07	3.62797e+07	3.99059e+07	3.31097e+07	3.6374e+07	3.8583e+07	1.31462	0.394646	0.00043285	1	0.463161
Com_696_pos	6,6-dimethyl-4-piperidino-5,6-dihydro-2H-thiine-2-thione	C12 H19 N S2	241.095	1.495	242.102	Invalid mass	No results	No results					9.3563e+08	9.75141e+08	9.94637e+08	9.67944e+08	9.75009e+08	1.04577e+09	1.10868e+09	1.09964e+09	1.05134e+09	1.00852e+09	1.05623e+09	1.04227e+09	0.925776	-0.111264	0.00404857	0.944444	1.11663
Com_6966_pos	5-Methylcytidine	C10 H15 N3 O5	257.101	2.136	258.108	No results	Full match	Full match	Nucleosides, nucleotides, and analogues	Pyrimidine nucleosides	Not available	Pyrimidine nucleosides	6.2985e+07	6.59477e+07	6.17965e+07	5.44828e+07	5.46264e+07	4.8021e+07	2.41216e+06	2.46581e+06	2.46073e+06	2.20765e+06	3.11398e+06	4.81415e+06	19.9067	4.31518	1.1395e-07	1	1.85871
Com_697_pos	Glucosamine	C6 H13 N O5	179.079	5.62	162.076	No results	No results	Full match	Organic oxygen compounds	Organooxygen compounds	Carbohydrates and carbohydrate conjugates	Hexoses	1.00868e+09	3.21253e+08	1.10759e+09	1.10907e+09	1.08452e+09	1.0529e+09	9.19721e+08	1.02011e+09	9.40787e+08	9.43465e+08	8.94538e+08	2.53884e+08	1.14309	0.192933	0.634268	0.833333	0.401111
Com_6984_pos	4-decyl-3-hydroxy-5-oxooxolane-2,3-dicarboxylic acid	C16 H26 O7	352.15	5.496	353.157	Invalid mass	No results	No results					6.55523e+07	4.44818e+07	4.26677e+07	4.03571e+07	5.08471e+07	4.0137e+07	4.15948e+07	6.33599e+07	5.41645e+07	4.00817e+07	5.65077e+07	4.20805e+07	0.953839	-0.0681817	0.676991	0.527778	0.0822382
Com_6986_pos	6-(trifluoromethoxy)quinolin-4-ol	C10 H6 F3 N O2	229.041	5.007	230.048	Invalid mass	No results	No results					5.68702e+07	5.86684e+07	6.30068e+07	5.61618e+07	5.27644e+07	4.67331e+07	6.43068e+07	6.18374e+07	5.99172e+07	5.20374e+07	5.22467e+07	5.56828e+07	0.965831	-0.050158	0.533054	0.555556	0.282148
Com_701_pos	Octopine	C9 H18 N4 O4	246.133	1.978	247.14	No results	Full match	Full match	Organic acids and derivatives	Carboxylic acids and derivatives	Amino acids, peptides, and analogues	Arginine and derivatives	1.17309e+09	1.14649e+09	1.18406e+09	9.65529e+08	1.03653e+09	1.02084e+09	8.18931e+07	7.92205e+07	8.89543e+07	8.50888e+07	7.14113e+07	7.31445e+07	13.6051	3.76608	1.38008e-13	1	2.02126
Com_7011_pos	1-benzyl-3-chloro-4-hydroxy-1,2-dihydroquinolin-2-one	C16 H12 Cl N O2	285.061	2.892	286.068	Invalid mass	No results	No results					5.89113e+07	5.77148e+07	6.16442e+07	5.91e+07	5.83756e+07	5.30184e+07	2.00907e+07	2.03855e+07	4.05885e+07	3.95117e+07	3.97564e+07	4.34155e+07	1.71174	0.775465	0.0104235	1	1.2528
Com_7013_pos	N-Acetyl-D-lactosamine	C14 H25 N O11	383.142	1.482	384.15	Full match	No results	No results	Organic oxygen compounds	Organooxygen compounds	Carbohydrates and carbohydrate conjugates	Acylaminosugars	5.1489e+07	4.82378e+07	5.91461e+07	4.67194e+07	4.43959e+07	5.99613e+07	3.62501e+07	3.85402e+07	4.04275e+07	5.75451e+07	3.80817e+07	3.52829e+07	1.2593	0.332627	0.0256931	0.888889	1.16437
Com_7025_pos	2-(carboxymethoxy)-4-methoxybenzoic acid	C10 H10 O6	208.035	1.203	209.042	Invalid mass	No results	No results					5.37178e+07	5.84813e+07	6.18588e+07	4.44284e+07	5.16097e+07	5.98284e+07	5.34072e+07	4.09975e+07	5.2866e+07	3.47659e+07	5.62593e+07	5.49602e+07	1.12504	0.169975	0.214186	0.722222	0.600175
Com_7048_pos	Baohuoside I	C27 H30 O10	514.183	5.412	515.19	No results	No results	Full match	Phenylpropanoids and polyketides	Flavonoids	Flavonoid glycosides	Flavonoid-3-O-glycosides	5.26151e+07	4.31878e+07	2.24729e+07	4.85907e+07	4.49773e+07	4.74012e+07	3.44791e+07	3.20553e+07	3.71005e+07	4.34782e+07	3.03721e+07	4.19465e+07	1.18144	0.240544	0.346969	0.805556	0.354085
Com_705_pos	Alliin	C6 H11 N O3 S	177.046	2.355	178.053	No results	No results	Full match	Organic acids and derivatives	Carboxylic acids and derivatives	Amino acids, peptides, and analogues	Alpha amino acids	4.54701e+08	4.6916e+08	4.02508e+08	3.90756e+08	3.33351e+08	3.38781e+08	2.09645e+08	1.95994e+08	2.5984e+08	4.23883e+08	2.91237e+08	2.88304e+08	1.43163	0.517662	0.0178985	0.888889	0.531555
Com_7084_pos	Curcumin	C21 H20 O6	368.125	1.798	369.132	No results	No results	Full match	Phenylpropanoids and polyketides	Diarylheptanoids	Linear diarylheptanoids	Curcuminoids	6.43632e+07	6.14734e+07	5.80844e+07	5.16585e+07	4.63791e+07	3.36985e+07	4.03454e+07	4.45181e+07	4.51729e+07	4.27877e+07	4.52965e+07	4.15493e+07	1.21561	0.28168	0.136908	0.833333	0.827305
Com_711_pos	Acetophenone	C8 H8 O	120.058	2.53	121.065	Full match	Full match	No results	Organic oxygen compounds	Organooxygen compounds	Carbonyl compounds	Alkyl-phenylketones	3.30512e+08	3.3826e+08	3.45206e+08	3.67598e+08	4.38521e+08	4.43061e+08	1.03297e+09	9.90209e+08	1.05396e+09	1.06518e+09	1.14489e+09	1.15273e+09	0.351426	-1.50871	4.46717e-07	1	1.46848
Com_713_pos	N-Acetylaspartate	C6 H9 N O5	175.048	2.349	176.055	No results	No results	Full match	Organic acids and derivatives	Carboxylic acids and derivatives	Amino acids, peptides, and analogues	Aspartic acid and derivatives	2.91936e+08	2.95079e+08	2.5378e+08	2.43483e+08	2.20368e+08	2.24542e+08	2.28039e+08	1.95349e+08	2.355e+08	4.27324e+08	2.94236e+08	2.88959e+08	0.916007	-0.126569	0.631775	0.527778	0.0849295
Com_714_pos	5-(6-hydroxy-6-methyloctyl)-2,5-dihydrofuran-2-one	C13 H22 O3	208.146	5.536	209.153	Invalid mass	No results	No results					1.12995e+09	1.12481e+09	1.00121e+09	9.8954e+08	1.04939e+09	1.04265e+09	1.00281e+09	1.00321e+09	1.02722e+09	9.78376e+08	9.62985e+08	9.27487e+08	1.07378	0.102698	0.0311033	0.833333	0.434949
Com_7170_pos	3,4,5-trimethoxy-N-pyridin-2-ylbenzamide	C15 H16 N2 O4	288.111	4.808	289.118	Full match	No results	No results					4.46711e+07	4.37013e+07	4.18399e+07	4.49648e+07	4.33785e+07	4.17743e+07	2.70912e+07	2.91458e+07	3.01142e+07	3.13614e+07	2.92004e+07	3.05634e+07	1.46684	0.552714	1.72764e-07	1	1.04915
Com_72_pos	Oleamide	C18 H35 N O	281.271	9.872	282.279	Full match	No results	Full match	Lipids and lipid-like molecules	Fatty Acyls	Fatty amides	Fatty amides	9.35186e+09	1.18818e+10	8.16567e+09	8.599e+09	7.20129e+09	6.95875e+09	6.54639e+09	6.92932e+09	6.4869e+09	3.32787e+09	7.09149e+09	6.20105e+09	1.42575	0.511723	0.0292252	0.972222	0.342565
Com_7204_pos	Umbelliferone	C9 H6 O3	162.032	5.542	163.039	No results	No results	Full match	Phenylpropanoids and polyketides	Coumarins and derivatives	Hydroxycoumarins	7-hydroxycoumarins	3.84236e+07	3.75825e+07	4.08503e+07	4.21788e+07	4.60686e+07	4.68616e+07	5.38277e+07	6.23476e+07	5.86522e+07	5.26838e+07	5.61662e+07	5.27284e+07	0.748992	-0.416977	0.00013058	1	1.39482
Com_7220_pos	Cocamidopropyl betaine	C19 H38 N2 O3	342.288	7.254	365.277	No results	No results	Full match	Organic acids and derivatives	Carboxylic acids and derivatives	Amino acids, peptides, and analogues	Alpha amino acids	2.64319e+07	3.73497e+07	2.40864e+07	5.81789e+07	1.53771e+07	1.80707e+07	1.96888e+07	1.62434e+07	1.97913e+07	2.13203e+07	1.61167e+07	1.55843e+07	1.65061	0.722995	0.0994061	0.75	0.999192
Com_724_pos	10-Nitrolinoleate	C18 H31 N O4	307.21	1.041	308.218	Invalid mass	No results	No results	Lipids and lipid-like molecules	Fatty Acyls	Lineolic acids and derivatives	Lineolic acids and derivatives	1.0723e+09	1.01413e+09	1.07959e+09	9.85048e+08	9.78796e+08	9.14584e+08	1.06003e+09	1.07461e+09	1.11012e+09	1.02075e+09	1.11687e+09	1.17657e+09	0.921556	-0.117856	0.0303845	0.861111	0.159982
Com_7245_pos	Diflucortolone pivalate	C27 H36 F2 O5	478.254	7.033	479.261	Full match	No results	No results	Lipids and lipid-like molecules	Steroids and steroid derivatives	Pregnane steroids	Gluco/mineralocorticoids, progestogins and derivatives	4.50082e+07	4.39505e+07	4.50279e+07	4.05268e+07	5.14947e+07	4.39361e+07	6.67436e+07	5.92355e+07	4.02978e+07	4.14269e+07	4.99688e+07	5.73981e+07	0.856774	-0.223013	0.162877	0.666667	0.255189
Com_728_pos	4-(Diethylamino)benzaldehyde	C11 H15 N O	177.115	5.852	178.122	Full match	No results	No results					6.19835e+07	5.95676e+07	1.38699e+08	1.29334e+08	9.94848e+07	1.05898e+08	1.31756e+08	1.17768e+08	1.32851e+08	1.1448e+09	1.5419e+08	2.51486e+08	0.307818	-1.69985	0.073798	0.888889	0.533498
Com_736_pos	dUMP	C9 H13 N2 O8 P	308.042	11.668	309.049	No results	No results	Full match	Nucleosides, nucleotides, and analogues	Pyrimidine nucleotides	Pyrimidine deoxyribonucleotides	Pyrimidine 2'-deoxyribonucleoside monophosphates	7.10521e+08	7.92932e+08	9.88967e+08	1.06014e+09	9.48008e+08	9.38551e+08	4.57676e+08	4.89713e+08	4.85879e+08	4.9072e+08	4.57942e+08	4.34315e+08	1.93134	0.949601	5.03922e-05	1	1.80829
Com_737_pos	Prolylleucine	C11 H20 N2 O3	228.147	2.016	229.154	Full match	No results	Full match	Organic acids and derivatives	Carboxylic acids and derivatives	Amino acids, peptides, and analogues	Dipeptides	1.13436e+09	1.10275e+09	1.09762e+09	9.81555e+08	9.61598e+08	8.52747e+08	1.02678e+09	1.05132e+09	1.03434e+09	9.92714e+08	1.039e+09	1.00369e+09	0.997201	-0.00404444	0.875305	0.5	0.174838
Com_7386_pos	Alanyltyrosine	C12 H16 N2 O4	126.055	2.147	110.035	Invalid mass	No results	No match	Organic acids and derivatives	Carboxylic acids and derivatives	Amino acids, peptides, and analogues	Peptides	4.50126e+07	5.26272e+07	4.23985e+07	4.25722e+07	3.87729e+07	4.04354e+07	1.08097e+07	1.17766e+07	1.20499e+07	9.58056e+06	1.42925e+07	1.62852e+07	3.50051	1.80757	7.34974e-07	1	1.08685
Com_7398_pos	Fenbendazole	C15 H13 N3 O2 S	277.095	5.641	300.084	Invalid mass	No results	No results	Organoheterocyclic compounds	Benzimidazoles	2-benzimidazolylcarbamic acid esters	2-benzimidazolylcarbamic acid esters	5.60749e+07	5.24668e+07	5.23863e+07	4.2528e+07	3.52845e+07	4.74735e+07	3.4489e+07	1.22635e+07	5.18669e+07	3.66707e+07	3.87934e+07	4.16624e+07	1.32662	0.40776	0.15281	0.833333	0.746598
Com_7423_pos	Maslinic acid	C30 H48 O4	494.337	8.518	495.344	Invalid mass	No results	No results	Lipids and lipid-like molecules	Prenol lipids	Triterpenoids	Triterpenoids	2.16293e+07	3.45027e+07	3.37109e+07	3.21698e+07	3.11798e+07	5.47103e+07	3.72611e+07	3.17383e+07	2.46668e+07	1.42013e+07	5.83258e+07	2.11695e+07	1.10963	0.150076	0.497322	0.611111	0.113952
Com_7427_pos	Heroin-d3	C21 H20 [2]H3 N O5	372.176	5.784	373.183	Full match	No results	No results					3.65732e+07	5.75842e+07	5.86282e+07	2.53088e+07	5.20894e+07	4.123e+07	5.02792e+07	6.28489e+07	5.01814e+07	5.42453e+07	5.82818e+07	4.70884e+07	0.840486	-0.250704	0.183075	0.666667	0.62867
Com_7462_pos	1,4-dihydroxyheptadec-16-en-2-yl acetate	C19 H36 O4	345.287	6.519	346.295	Invalid mass	No results	No results					2.42966e+07	2.36172e+07	1.79584e+07	1.77636e+07	1.50169e+07	1.59444e+07	3.01681e+06	3.12498e+06	2.74796e+06	2.40847e+06	2.94962e+06	2.69049e+06	6.76555	2.75821	1.1382e-07	1	1.27757
Com_747_pos	2-Furoic acid	C5 H4 O3	112.016	0.786	113.023	Full match	No results	Full match	Organoheterocyclic compounds	Furans	Furoic acid and derivatives	Furoic acids	7.55043e+08	7.57236e+08	7.07616e+08	8.11166e+08	8.89815e+08	9.90282e+08	9.51071e+08	9.00334e+08	9.90628e+08	9.10289e+08	9.80691e+08	9.36417e+08	0.866253	-0.20714	0.0305755	0.861111	0.888105
Com_7486_pos	3-(1,3-benzoxazol-2-ylthio)-5,5-dimethylcyclohex-2-en-1-one	C15 H15 N O2 S	273.08	5.977	274.087	Invalid mass	No results	No results					1.90119e+06	1.87044e+06	1.9576e+06	1.95367e+06	1.98857e+06	1.9966e+06	4.28996e+07	4.30447e+07	4.93587e+07	3.90786e+07	5.65381e+07	5.97878e+07	0.0401368	-4.63893	5.06273e-08	1	1.712
Com_749_pos	Pyridoxamine 5-phosphate	C8 H13 N2 O5 P	248.054	1.652	249.062	Invalid mass	No results	No results	Organoheterocyclic compounds	Pyridines and derivatives	Pyridoxamines	Pyridoxamine 5'-phosphates	4.44577e+08	4.6012e+08	4.81849e+08	4.47514e+08	4.1524e+08	4.15882e+08	9.58723e+08	9.24698e+08	1.13152e+09	9.01297e+08	1.14111e+09	1.10914e+09	0.432205	-1.21021	2.90042e-07	1	1.94268
Com_75_pos	Choline	C5 H13 N O	103.1	1.372	104.107	Full match	Full match	No results	Organic nitrogen compounds	Organonitrogen compounds	Quaternary ammonium salts	Cholines	9.57576e+09	9.7182e+09	9.97595e+09	9.84487e+09	9.97141e+09	9.9618e+09	1.11989e+10	1.12741e+10	1.10349e+10	9.98318e+09	1.06566e+10	1.10275e+10	0.905991	-0.142432	0.0021605	1	1.27517
Com_750_pos	Succinic anhydride	C4 H4 O3	100.016	2.655	101.024	No results	No results	Full match	Organic acids and derivatives	Carboxylic acids and derivatives	Dicarboxylic acids and derivatives	Dicarboxylic acids and derivatives	5.69401e+08	5.33645e+08	5.67503e+08	6.11978e+08	7.32714e+08	6.97381e+08	1.00093e+09	1.05296e+09	1.07479e+09	1.09623e+09	1.11768e+09	1.05481e+09	0.580333	-0.785046	5.4681e-05	1	1.69147
Com_7523_pos	N-Acetyltryptamine	C12 H14 N2 O	202.11	4.754	203.118	No results	No results	Full match	Organoheterocyclic compounds	Indoles and derivatives	Indoles	3-alkylindoles	5.74841e+07	5.68382e+07	5.59979e+07	5.33766e+07	5.20366e+07	4.97832e+07	4.20746e+07	4.3513e+07	4.36938e+07	4.16601e+07	4.19005e+07	4.49538e+07	1.26269	0.336503	2.70856e-05	1	1.23199
Com_753_pos	Thromboxane B2	C20 H34 O6	185.117	4.835	409.197	Invalid mass	No results	No results	Lipids and lipid-like molecules	Fatty Acyls	Eicosanoids	Thromboxanes	9.79029e+08	9.42909e+08	9.71944e+08	9.38683e+08	9.29875e+08	9.30036e+08	8.30657e+08	8.25537e+08	8.13747e+08	7.77619e+08	7.97593e+08	8.46401e+08	1.16374	0.218763	3.49323e-06	1	0.25365
Com_7531_pos	1-(2,4-difluorobenzoyl)-4-piperidinecarboxylic acid	C13 H13 F2 N O3	269.088	5.232	270.095	Full match	No results	No results					3.53371e+07	2.59753e+07	3.38906e+07	3.20596e+07	5.19593e+07	4.57386e+07	4.81616e+07	2.40597e+07	1.80891e+07	4.13469e+07	2.63258e+07	1.35813e+07	1.31123	0.390921	0.166317	0.722222	0.729389
Com_755_pos	6-benzyl-4-oxo-1,4-dihydropyridine-3-carboxamide	C13 H12 N2 O2	228.09	5.115	229.097	Full match	No results	No results					1.03335e+09	1.02393e+09	1.02542e+09	9.89268e+08	9.75994e+08	9.75933e+08	8.53903e+08	8.50608e+08	8.26284e+08	7.97201e+08	8.15073e+08	8.42396e+08	1.20829	0.272968	2.29594e-07	1	1.47485
Com_7594_pos	Jervine	C27 H39 N O3	425.289	6.021	426.296	Invalid mass	No results	No results	Lipids and lipid-like molecules	Steroids and steroid derivatives	Steroidal alkaloids	Jerveratrum-type alkaloids	5.6775e+07	5.52545e+07	5.04629e+07	5.34655e+07	4.52461e+07	3.82184e+07	3.27297e+06	3.74874e+06	4.01029e+06	4.6286e+06	2.96215e+06	3.50075e+06	13.5341	3.75853	4.98943e-11	1	2.06816
Com_760_pos	Ferulaldehyde	C10 H10 O3	178.063	2.272	179.07	No results	No results	Full match	Benzenoids	Phenols	Methoxyphenols	Methoxyphenols	6.19019e+08	6.36848e+08	6.23708e+08	6.8142e+08	7.94067e+08	8.72389e+08	1.01389e+09	1.03634e+09	1.02098e+09	9.22174e+08	1.00648e+09	9.90225e+08	0.70574	-0.502791	0.00120557	1	1.37114
Com_7603_pos	NMH	C15 H24 N6 O5 S	400.147	2.192	401.155	Invalid mass	No results	No results					2.84614e+07	2.91898e+07	2.98575e+07	3.14511e+07	4.28668e+07	5.25307e+07	3.07919e+07	3.29361e+07	3.91808e+07	2.27827e+07	3.15558e+07	3.14572e+07	1.13594	0.183888	0.396461	0.527778	0.189601
Com_7631_pos	Lithocholic Acid	C24 H40 O3	414.259	5.634	415.266	Invalid mass	No results	No results	Lipids and lipid-like molecules	Steroids and steroid derivatives	Bile acids, alcohols and derivatives	Monohydroxy bile acids, alcohols and derivatives	4.18039e+07	4.29812e+07	4.00307e+07	4.21762e+07	3.7102e+07	3.72571e+07	3.81497e+07	1.77827e+07	3.39606e+07	3.31257e+07	4.39872e+07	4.483e+07	1.13933	0.188185	0.276799	0.611111	0.689334
Com_7652_pos	3-(2-Naphthyl)-D-Alanine	C13 H13 N O2	215.094	0.768	216.101	No results	No results	Full match					4.71793e+07	4.88816e+07	4.70732e+07	5.27805e+07	4.87367e+07	5.08735e+07	4.15725e+07	4.16647e+07	4.9352e+07	4.10445e+07	4.55798e+07	4.10613e+07	1.13543	0.183244	0.00692817	0.888889	1.18155
Com_7699_pos	(1R,2S,3R,4R)-3-(Isobutylamino)-4-(3-pyridinyl)-1,2-cyclopentanediol	C14 H22 N2 O2	272.148	3.073	273.155	Invalid mass	No results	No results	Organic nitrogen compounds	Organonitrogen compounds	Amines	Aralkylamines	4.69182e+07	4.64542e+07	4.70419e+07	4.7256e+07	4.44348e+07	4.95653e+07	4.15571e+07	4.31285e+07	4.17673e+07	4.05284e+07	3.83085e+07	4.45315e+07	1.12749	0.17311	0.001162	0.972222	1.04999
Com_770_pos	2-Aminoadipic acid	C6 H11 N O4	161.069	5.642	162.076	No results	No results	Full match	Organic acids and derivatives	Carboxylic acids and derivatives	Amino acids, peptides, and analogues	Alpha amino acids	9.09321e+08	3.21253e+08	9.81706e+08	9.82553e+08	9.63811e+08	9.43834e+08	8.39539e+08	1.02011e+09	8.53088e+08	8.58448e+08	8.06956e+08	2.53884e+08	1.10156	0.139554	0.686463	0.722222	0.361915
Com_774_pos	N-Acetylneuraminic acid	C11 H19 N O9	309.105	1.547	310.113	Full match	Full match	Full match	Organic oxygen compounds	Organooxygen compounds	Carbohydrates and carbohydrate conjugates	N-acylneuraminic acids	8.07692e+08	7.82074e+08	7.92703e+08	7.29119e+08	6.45391e+08	6.17723e+08	8.92909e+08	1.14778e+09	1.14048e+09	1.05282e+09	8.72388e+08	1.09059e+09	0.705943	-0.502377	0.000459089	1	0.634793
Com_7782_pos	Wogonin	C16 H12 O5	284.068	5.333	285.075	No results	No results	Full match	Phenylpropanoids and polyketides	Flavonoids	O-methylated flavonoids	8-O-methylated flavonoids	1.1778e+07	1.19713e+07	1.03399e+07	1.10156e+07	1.00414e+07	1.07758e+07	1.8835e+07	1.6634e+07	2.38684e+07	2.5433e+06	1.40855e+07	1.45814e+07	0.728038	-0.457915	0.699115	0.833333	0.136782
Com_78_pos	5-Methyluridine	C10 H14 N2 O6	258.085	1.544	259.092	No results	No results	Full match	Nucleosides, nucleotides, and analogues	Pyrimidine nucleosides	Not available	Pyrimidine nucleosides	9.76291e+09	9.58917e+09	9.25501e+09	7.9571e+09	8.89261e+09	8.51159e+09	1.18317e+10	1.17598e+10	1.16728e+10	9.32717e+09	1.16241e+10	9.32792e+09	0.823398	-0.280338	0.00954883	0.888889	1.03155
Com_7810_pos	Sattabacin	C13 H18 O2	206.131	5.924	207.138	No results	No results	Full match	Benzenoids	Benzene and substituted derivatives	Not available	Benzene and substituted derivatives	4.65626e+07	4.92258e+07	4.93765e+07	5.08363e+07	4.77847e+07	4.54519e+07	2.8749e+07	2.36799e+07	2.57872e+07	4.13988e+07	2.27705e+07	2.74841e+07	1.70271	0.76783	0.00124859	1	1.28594
Com_7819_pos	5-(3-chloro-4-methylanilino)-1-methyl-1H-pyrazol-3-ol	C11 H12 Cl N3 O	237.064	2.403	238.071	Invalid mass	No results	No results					3.98606e+07	4.12187e+07	3.96071e+07	1.96996e+07	2.24166e+07	2.5105e+07	4.37863e+07	6.00383e+07	4.63633e+07	4.34338e+07	3.6395e+07	4.73156e+07	0.677554	-0.561592	0.0255962	0.916667	1.19065
Com_7822_pos	Gly-Tyr-Ala	C14 H19 N3 O5	309.132	4.687	327.166	No results	No results	Full match	Organic acids and derivatives	Carboxylic acids and derivatives	Amino acids, peptides, and analogues	Oligopeptides	4.31431e+07	4.56697e+07	4.53942e+07	4.42552e+07	4.36969e+07	3.81034e+07	5.07965e+07	5.18781e+07	5.33256e+07	4.71622e+07	4.81286e+07	5.53562e+07	0.848736	-0.236612	0.00121679	1	0.754407
Com_784_pos	methyl oxo pentanoate	C6 H10 O3	130.063	0.58	131.07	No results	No results	Full match	Organic acids and derivatives	Keto acids and derivatives	Beta-keto acids and derivatives	Beta-keto acids and derivatives	7.76604e+08	7.92971e+08	7.40071e+08	7.94435e+08	9.43974e+08	8.35025e+08	9.12494e+08	8.19525e+08	8.53725e+08	7.74136e+08	8.26741e+08	7.93137e+08	0.980585	-0.0282849	0.623078	0.611111	0.201693
Com_7859_pos	N-(cyclopropylmethyl)-N'-phenylurea	C11 H14 N2 O	228.063	5.674	229.071	Invalid mass	No results	No results					3.15849e+07	3.51428e+07	4.01594e+07	3.73078e+07	4.81752e+07	4.78235e+07	4.55329e+07	5.19182e+07	5.02528e+07	4.94716e+07	5.30407e+07	5.13556e+07	0.796473	-0.328303	0.016666	0.944444	1.3904
Com_7886_pos	8,8-dimethyl-2-phenyl-4H,8H-pyrano[2,3-h]chromen-4-one	C20 H16 O3	304.106	4.637	305.113	Invalid mass	No results	No match					5.21239e+07	4.90287e+07	5.06524e+07	4.9927e+07	4.69639e+07	4.7098e+07	4.31008e+07	4.00264e+07	3.74104e+07	3.98682e+07	4.2949e+07	4.45296e+07	1.19327	0.254925	0.000383294	1	0.82452
Com_7891_pos	Astragalus polyphenols	C20 H22 O9	406.125	5.494	389.121	No results	No results	Full match	Phenylpropanoids and polyketides	Stilbenes	Stilbene glycosides	Stilbene glycosides	4.14254e+07	3.85209e+07	4.33395e+07	3.9802e+07	4.1289e+07	3.64934e+07	3.95237e+07	3.83731e+07	3.78711e+07	3.9715e+07	4.06421e+07	4.61268e+07	0.994297	-0.00825149	0.896471	0.583333	0.0463556
Com_79_pos	3-hydroxy-3-methylpentanedioic acid	C6 H10 O5	184.035	6.054	185.042	Invalid mass	No results	No results					7.85336e+09	7.96613e+09	8.00846e+09	8.45729e+09	9.10118e+09	1.01094e+10	8.36751e+09	8.92484e+09	5.94275e+09	1.29985e+09	8.6994e+09	8.1286e+09	1.24497	0.316116	0.277446	0.388889	0.706976
Com_795_pos	Cantharidin	C10 H12 O4	196.073	0.61	197.081	Full match	Full match	Full match	Organoheterocyclic compounds	Furofurans	Not available	Furofurans	6.7567e+08	6.7653e+08	6.31104e+08	6.89715e+08	7.06995e+08	9.56208e+08	8.96911e+08	8.55958e+08	9.07075e+08	8.08073e+08	8.88782e+08	8.5588e+08	0.831861	-0.265586	0.0221226	0.833333	0.976642
Com_7958_pos	(2S)-2-(2-hydroxypropan-2-yl)-2H,3H,7H-furo[3,2-g]chromen-7-one	C14 H14 O4	246.087	5.873	247.094	Invalid mass	No results	No results					4.64947e+07	4.70765e+07	3.26998e+07	2.9536e+07	2.7097e+07	2.89795e+07	2.80079e+07	2.73156e+07	2.83439e+07	2.66968e+07	2.63097e+07	2.62697e+07	1.30035	0.3789	0.0641745	0.916667	0.730076
Com_796_pos	1-Palmitoylglycerol	C19 H38 O4	330.277	9.843	353.266	Full match	No results	Full match	Lipids and lipid-like molecules	Glycerolipids	Monoradylglycerols	1-monoacylglycerols	3.62309e+08	5.11456e+08	3.4872e+08	3.51927e+08	2.89247e+08	3.2783e+08	1.11894e+09	8.87902e+08	8.32037e+08	4.25404e+08	1.05921e+09	9.31003e+08	0.41707	-1.26164	0.00091485	0.972222	0.865299
Com_7961_pos	N-Sinapoylputrescine	C15 H22 N2 O4	294.158	4.902	295.165	No results	No results	Full match	Benzenoids	Phenols	Methoxyphenols	Methoxyphenols	2.74155e+07	2.25865e+07	2.35162e+07	3.90656e+07	4.71984e+07	2.94123e+07	2.24616e+07	2.1787e+07	2.24602e+07	2.20247e+07	2.1777e+07	2.23226e+07	1.4243	0.510255	0.0440945	1	1.21646
Com_8009_pos	8-Aminooctanoic acid	C8 H17 N O2	159.126	5.544	160.133	No results	No results	Full match	Organic acids and derivatives	Carboxylic acids and derivatives	Amino acids, peptides, and analogues	Alpha amino acids and derivatives	3.95713e+07	2.0979e+07	2.18445e+07	4.65655e+07	1.92302e+07	4.79717e+07	3.51285e+07	1.12123e+07	3.81466e+07	3.43896e+07	3.41889e+07	3.5337e+07	1.04119	0.0582273	0.889879	0.416667	0.0886175
Com_8066_pos	7-O-Ethylmorroniside	C19 H30 O11	434.18	4.768	435.187	No results	No results	Full match	Organic oxygen compounds	Organooxygen compounds	Carbohydrates and carbohydrate conjugates	O-glycosyl compounds	4.9731e+07	4.83368e+07	5.06502e+07	4.61013e+07	4.58814e+07	4.37127e+07	3.87536e+06	4.32013e+06	7.56814e+06	4.76304e+06	2.81746e+06	2.96046e+06	10.8123	3.4346	1.06923e-05	1	1.8449
Com_8072_pos	LysoPC 10:0	C18 H38 N O7 P	411.239	5.964	412.246	No results	No results	Full match	Lipids and lipid-like molecules	Glycerophospholipids	Glycerophosphocholines	Phosphocholines	1.61461e+07	5.11969e+07	1.85993e+07	3.4918e+06	2.6164e+07	2.85579e+06	1.04705e+07	1.07023e+07	2.04644e+06	3.60861e+06	5.77237e+06	8.18434e+06	2.90439	1.53823	0.190229	0.722222	0.706106
Com_8082_pos	Indole-3-acetic acid	C10 H9 N O2	175.063	5.036	176.07	No results	No results	Full match	Organoheterocyclic compounds	Indoles and derivatives	Indolyl carboxylic acids and derivatives	Indole-3-acetic acid derivatives	2.75833e+07	2.95495e+07	2.91465e+07	2.76271e+07	3.05944e+07	1.60195e+07	3.32165e+07	3.4969e+07	3.41428e+07	3.24751e+07	3.3593e+07	3.12024e+07	0.804215	-0.314347	0.0613948	1	0.830264
Com_8086_pos	Epicatechin	C15 H14 O6	134.047	4.657	291.084	Invalid mass	No results	No results	Phenylpropanoids and polyketides	Flavonoids	Flavans	Catechins	2.89711e+07	4.17503e+07	4.36668e+07	3.56665e+07	3.70735e+07	3.57495e+07	8.28547e+06	4.09983e+07	3.47579e+07	3.45843e+07	3.01301e+07	3.09063e+07	1.24054	0.310964	0.254254	0.777778	0.61745
Com_8131_pos	Tricin 5-O-hexoside	C23 H24 O12	492.127	5.489	493.134	No results	No results	Full match					3.81418e+07	4.05871e+07	4.0382e+07	2.60629e+07	2.49695e+07	3.51344e+07	4.95203e+07	5.33987e+07	3.01917e+07	5.01522e+07	3.96905e+07	4.36373e+07	0.770011	-0.37705	0.0597255	0.833333	0.688392
Com_816_pos	Tanshinlactone	C17 H12 O3	264.078	2.888	265.085	No results	No results	Full match	Lipids and lipid-like molecules	Steroids and steroid derivatives	Oxasteroids and derivatives	Tanshinlactones and derivatives	9.6565e+08	9.8094e+08	9.00948e+08	9.21915e+08	9.06052e+08	8.8757e+08	2.70322e+08	5.17988e+08	5.39372e+08	5.17775e+08	5.12986e+08	5.60822e+08	1.90564	0.930277	0.00174378	1	0.545628
Com_818_pos	2-(4-methoxyphenyl)-3-(1H-pyrazol-4-yl)acrylonitrile	C13 H11 N3 O	263.046	1.56	264.053	Invalid mass	No results	No results					2.54392e+08	2.63242e+08	2.56438e+08	2.17473e+08	2.08691e+08	2.312e+08	4.37159e+08	4.42595e+08	4.79995e+08	3.87239e+08	5.51821e+08	4.46294e+08	0.521451	-0.939396	1.40692e-06	1	0.885627
Com_820_pos	9,17-Octadecadiene-12,14-diyne-1,11,16-triol	C18 H26 O3	290.188	5.756	291.195	No results	No results	Full match					1.00806e+09	9.54725e+08	9.64499e+08	8.74558e+08	8.6251e+08	8.8431e+08	8.48638e+08	8.54393e+08	1.08073e+09	9.41455e+08	7.98162e+08	8.72348e+08	1.02834	0.0403231	0.555667	0.722222	0.169082
Com_8204_pos	Madecassic acid	C30 H48 O6	504.345	6.856	527.334	No results	No results	Full match	Lipids and lipid-like molecules	Prenol lipids	Triterpenoids	Triterpenoids	4.91328e+07	4.83731e+07	4.91714e+07	3.73624e+07	3.90195e+07	4.00817e+07	3.18283e+07	2.58848e+07	2.63195e+07	2.46391e+07	2.80475e+07	4.09387e+07	1.48117	0.566733	0.00204018	0.916667	1.5417
Com_821_pos	2'-Deoxyadenosine	C10 H13 N5 O3	273.085	1.654	274.092	Invalid mass	No results	No results	Nucleosides, nucleotides, and analogues	Purine nucleosides	Purine 2'-deoxyribonucleosides	Purine 2'-deoxyribonucleosides	9.92977e+08	9.58639e+08	9.93344e+08	8.50331e+08	7.36438e+08	7.84402e+08	2.57678e+08	2.34192e+08	2.3323e+08	1.7981e+08	2.27666e+08	2.06687e+08	3.96945	1.98894	3.88104e-09	1	1.439
Com_823_pos	Uracil	C4 H4 N2 O2	112.027	2.303	113.035	No results	No results	Full match	Organoheterocyclic compounds	Diazines	Pyrimidines and pyrimidine derivatives	Pyrimidones	9.487e+07	8.29322e+07	8.62457e+07	7.82761e+07	8.27314e+07	8.58058e+07	2.58614e+08	2.74536e+08	1.50806e+08	1.48526e+08	2.42534e+08	2.43822e+08	0.387357	-1.36826	0.000325922	1	0.728459
Com_8231_pos	5-(2,5-dihydroxyhexyl)oxolan-2-one	C10 H18 O4	224.102	5.431	225.11	Invalid mass	No results	No results					4.95598e+07	4.71783e+07	4.8265e+07	4.2979e+07	3.79289e+07	1.20589e+07	4.20571e+07	3.70044e+07	4.45778e+07	3.55611e+07	3.94724e+07	4.04252e+07	0.995282	-0.00682291	0.688523	0.694444	0.37758
Com_8234_pos	Riboflavin-5'-monophosphate	C17 H21 N4 O9 P	456.105	2.204	457.112	No results	No results	Full match	Nucleosides, nucleotides, and analogues	Flavin nucleotides	Not available	Flavin nucleotides	4.91542e+07	4.9537e+07	4.60517e+07	3.73591e+07	3.50213e+07	2.97335e+07	3.39079e+07	4.00991e+07	3.93973e+07	3.18153e+07	3.26776e+07	3.24081e+07	1.1738	0.231189	0.163796	0.722222	0.793831
Com_8235_pos	ethyl 2-(5-hydroxy-3-methyl-1-phenyl-1H-pyrazol-4-yl)acetate	C14 H16 N2 O3	278.127	4.974	279.134	Invalid mass	No results	No results					1.47421e+07	1.75577e+07	1.51069e+07	1.63029e+07	1.51035e+07	4.55468e+07	9.30511e+06	1.04343e+07	1.563e+07	1.25845e+07	3.43505e+07	8.99411e+06	1.36212	0.445858	0.248842	0.777778	0.694528
Com_8265_pos	Germacrone	C15 H22 O	218.167	6.737	219.174	No results	Full match	Full match	Lipids and lipid-like molecules	Prenol lipids	Sesquiterpenoids	Germacrane sesquiterpenoids	4.92295e+07	4.11744e+07	4.66745e+07	4.08061e+07	4.17059e+07	4.05185e+07	3.67164e+07	4.23838e+07	3.84777e+07	4.41483e+07	3.77909e+07	2.65084e+07	1.15079	0.202629	0.105859	0.777778	0.716188
Com_8308_pos	Dihydrofolic acid	C19 H21 N7 O6	443.154	1.619	444.161	No results	No results	Full match	Organic acids and derivatives	Carboxylic acids and derivatives	Amino acids, peptides, and analogues	Glutamic acid and derivatives	1.10947e+07	1.15091e+07	1.04975e+07	1.36942e+07	1.93627e+07	1.24054e+07	8.67874e+06	1.0821e+07	2.60473e+07	4.84821e+07	9.776e+06	1.11837e+07	0.683227	-0.549564	0.563768	0.583333	0.242175
Com_835_pos	Glutaric acid	C5 H8 O4	132.042	0.195	133.049	Full match	No results	Full match	Organic acids and derivatives	Carboxylic acids and derivatives	Dicarboxylic acids and derivatives	Dicarboxylic acids and derivatives	9.93333e+08	3.74991e+08	3.22641e+08	2.99975e+08	4.65728e+08	3.79411e+08	4.60657e+08	4.88133e+08	4.01974e+08	2.691e+08	5.46903e+08	4.10442e+08	1.10045	0.138089	0.903164	0.611111	0.0797464
Com_8350_pos	Ponicidin/Rubescensin B	C20 H26 O6	362.168	5.282	363.175	No results	Invalid mass	No results					4.84318e+07	4.41593e+07	4.24141e+07	3.95594e+07	3.68902e+07	3.62477e+07	3.76098e+07	3.62075e+07	3.80867e+07	3.49286e+07	3.78074e+07	3.66668e+07	1.11927	0.162561	0.0640896	0.805556	0.268098
Com_8375_pos	Maleamic acid	C4 H5 N O3	115.025	1.886	116.032	No results	Invalid mass	No results	Lipids and lipid-like molecules	Fatty Acyls	Fatty acids and conjugates	Straight chain fatty acids	4.35532e+07	4.72379e+07	3.78253e+07	3.36614e+07	2.78189e+07	2.95524e+07	3.08213e+07	2.93366e+07	2.98072e+07	2.3577e+07	2.13103e+07	8.06592e+06	1.53689	0.620011	0.0651949	0.861111	0.987593
Com_841_pos	D-(+)-Octopine	C9 H18 N4 O4	246.132	1.465	229.129	No results	No results	Full match	Organic acids and derivatives	Carboxylic acids and derivatives	Amino acids, peptides, and analogues	Arginine and derivatives	9.84446e+08	9.88549e+08	8.79058e+08	3.33103e+08	8.37361e+08	8.52743e+08	6.18612e+08	6.1627e+08	5.77037e+08	4.66616e+08	5.85174e+08	5.87093e+08	1.41279	0.498548	0.148537	0.833333	0.956146
Com_8411_pos	N-Phenylacetylglutamine	C13 H16 N2 O4	247.084	3.178	265.118	Invalid mass	No results	No results	Organic acids and derivatives	Carboxylic acids and derivatives	Amino acids, peptides, and analogues	N-acyl-alpha amino acids	3.99092e+07	3.72386e+07	3.43522e+07	4.25266e+07	4.14825e+07	4.37576e+07	3.53073e+07	3.50453e+07	3.55683e+07	3.45661e+07	3.00889e+07	3.59981e+07	1.15826	0.211961	0.0112254	0.861111	0.293582
Com_843_pos	HET0016	C12 H18 N2 O	228.122	1.478	229.129	Invalid mass	No results	No results	Benzenoids	Benzene and substituted derivatives	Toluenes	Toluenes	9.84446e+08	9.88549e+08	8.79058e+08	3.33103e+08	8.37361e+08	8.52743e+08	6.18612e+08	6.1627e+08	5.77037e+08	4.66616e+08	5.85174e+08	5.87093e+08	1.41279	0.498548	0.148537	0.833333	0.956146
Com_8461_pos	Vardenafil N-oxide	C23 H32 N6 O5 S	504.218	5.811	505.225	Invalid mass	No results	No results	Benzenoids	Benzene and substituted derivatives	Benzenesulfonamides	Benzenesulfonamides	4.65714e+07	3.85038e+07	3.43159e+07	3.57025e+07	4.24122e+07	3.56822e+07	3.39911e+07	2.7069e+07	2.23735e+07	2.75866e+07	2.71231e+07	4.00127e+07	1.3089	0.388351	0.0192408	0.888889	1.193
Com_848_pos	DL-m-Tyrosine	C9 H11 N O3	181.074	4.05	182.081	No results	No results	Full match	Organic acids and derivatives	Carboxylic acids and derivatives	Amino acids, peptides, and analogues	Phenylalanine and derivatives	5.92928e+08	6.28394e+08	6.4003e+08	6.58467e+08	6.67318e+08	7.23645e+08	6.34615e+08	6.83525e+08	6.95414e+08	6.51717e+08	7.02025e+08	6.81427e+08	0.96593	-0.05001	0.288233	0.694444	0.313387
Com_853_pos	MGDG O-8:0_22:6	C39 H64 O9	698.428	6.244	699.435	No results	Invalid mass	No results					9.76662e+08	9.62318e+08	9.3751e+08	8.67079e+08	8.10394e+08	8.30678e+08	8.06257e+08	8.21323e+08	9.20557e+08	7.93939e+08	7.83956e+08	7.32056e+08	1.10839	0.148462	0.0442016	0.888889	0.0878017
Com_8542_pos	1-(7-methoxy-2-oxo-2H-chromen-8-yl)-3-methyl-2-oxobutyl acetate	C17 H18 O6	318.108	5.375	319.116	Invalid mass	Invalid mass	No results					3.51001e+07	3.31197e+07	2.98812e+07	2.8546e+07	2.80851e+07	2.96323e+07	3.41211e+07	3.23749e+07	3.1787e+07	2.9807e+07	4.18489e+07	2.97146e+07	0.923422	-0.114939	0.259945	0.694444	0.0808588
Com_856_pos	2-Amino-1,3-octadecanediol	C18 H39 N O2	301.298	7.153	302.305	Full match	Full match	Full match	Organic nitrogen compounds	Organonitrogen compounds	Amines	1,2-aminoalcohols	4.89659e+08	5.28848e+08	4.86709e+08	3.92829e+08	4.53818e+08	3.75834e+08	8.49796e+08	6.9458e+08	7.02581e+08	2.69635e+08	5.95818e+08	4.18633e+08	0.77249	-0.372411	0.313471	0.722222	0.335443
Com_8572_pos	Acetyl-N-formyl-5-methoxykynurenamine	C13 H16 N2 O4	264.111	2.23	265.118	Full match	No results	Full match	Organic oxygen compounds	Organooxygen compounds	Carbonyl compounds	Alkyl-phenylketones	4.20039e+07	3.9621e+07	3.7213e+07	3.77069e+07	3.90655e+07	3.80016e+07	2.67787e+07	2.8183e+07	2.45961e+07	2.68224e+07	2.5362e+07	3.13522e+07	1.43237	0.518408	2.49198e-05	1	1.51242
Com_8617_pos	Eicosapentaenoic acid	C20 H30 O2	308.234	7.071	309.242	Invalid mass	No results	No results	Lipids and lipid-like molecules	Fatty Acyls	Fatty acids and conjugates	Long-chain fatty acids	4.58397e+07	3.14212e+07	2.50377e+07	3.45034e+07	3.49265e+07	3.25335e+07	3.52915e+07	3.39878e+07	3.55093e+07	3.72203e+07	3.23291e+07	3.69365e+07	0.966809	-0.0486976	0.578368	0.694444	0.190609
Com_8663_pos	2-hydroxy-3,6-diphenylcyclohexyl acetate	C20 H22 O3	292.142	4.996	293.149	Invalid mass	No results	No results					1.38914e+07	1.4253e+07	1.0944e+07	1.11488e+07	1.00734e+07	9.83674e+06	5.01822e+06	3.32383e+06	3.63973e+06	3.50246e+06	9.01022e+06	4.02444e+06	2.45968	1.29847	0.00080419	1	1.3783
Com_8666_pos	Cytidine 5'-diphosphocholine	C14 H26 N4 O11 P2	488.113	4.676	489.121	Invalid mass	No results	No results	Nucleosides, nucleotides, and analogues	Pyrimidine nucleotides	Pyrimidine ribonucleotides	Pyrimidine ribonucleoside diphosphates	1.00264e+07	8.43588e+06	8.35623e+06	7.67109e+06	8.44409e+06	1.21524e+07	1.6511e+07	1.61713e+07	1.79475e+07	1.22707e+07	1.87053e+07	2.41486e+07	0.520886	-0.940959	0.000259039	1	0.922979
Com_8668_pos	2,4-dihydroxyheptadec-16-en-1-yl acetate	C19 H36 O4	350.243	7.029	351.25	Invalid mass	No results	No results					6.99566e+06	5.64211e+06	3.46751e+06	5.73104e+06	2.55697e+06	7.46167e+06	9.34517e+06	1.03861e+07	2.03307e+07	4.4868e+07	6.96332e+06	6.64637e+06	0.323271	-1.62919	0.0275253	0.888889	1.10584
Com_8676_pos	2-(2,4-dihydroxyphenyl)-3,5,7-trihydroxy-4H-chromen-4-one	C15 H10 O7	302.042	5.635	303.049	Full match	No results	Full match					3.60094e+07	3.61493e+07	3.72743e+07	3.39451e+07	3.59702e+07	4.15458e+07	1.98938e+07	2.17567e+07	2.5155e+07	2.05615e+07	2.88843e+07	2.3135e+07	1.58476	0.664266	0.000127571	1	1.00294
Com_868_pos	2-methyl-2,3,4,5-tetrahydro-1,5-benzoxazepin-4-one	C10 H11 N O2	177.079	5.473	178.086	Full match	No results	No results					3.67724e+08	3.70861e+08	4.10712e+08	4.46893e+08	4.99205e+08	8.89376e+08	4.66073e+08	5.02102e+08	5.01848e+08	4.85605e+08	4.92328e+08	4.90556e+08	1.01574	0.0225347	0.802244	0.722222	0.219077
Com_8706_pos	6ß-Hydroxytestosterone	C19 H28 O3	304.203	5.744	305.211	Full match	No results	No results					3.68753e+07	3.51509e+07	3.97952e+07	3.36201e+07	3.59835e+07	3.63928e+07	3.43613e+07	3.69522e+07	4.87608e+07	4.4111e+07	3.81719e+07	3.86782e+07	0.903676	-0.146123	0.137435	0.777778	0.323958
Com_8711_pos	6-Shogaol	C17 H24 O3	276.172	6.541	277.179	No results	No results	Full match	Benzenoids	Phenols	Methoxyphenols	Shogaols	2.99649e+07	2.70282e+07	3.18544e+07	2.82001e+07	2.46182e+07	3.1148e+07	4.00933e+07	4.51103e+07	3.92179e+07	4.04129e+07	3.65847e+07	2.85805e+07	0.751365	-0.412414	0.00507309	0.916667	0.945989
Com_8712_pos	Embelin	C17 H26 O4	294.182	6.533	277.179	No results	No results	Full match	Organic oxygen compounds	Organooxygen compounds	Carbonyl compounds	P-benzoquinones	2.99649e+07	2.70282e+07	3.18544e+07	2.82001e+07	2.46182e+07	3.03812e+07	4.00933e+07	4.51103e+07	3.92179e+07	4.04129e+07	3.65847e+07	2.85805e+07	0.748032	-0.418829	0.0045993	0.916667	1.00988
Com_8740_pos	Schisanhenol	C23 H30 O6	402.202	5.716	403.21	No results	No results	Full match	Phenylpropanoids and polyketides	Tannins	Hydrolyzable tannins	Hydrolyzable tannins	4.46187e+07	3.93474e+07	3.98183e+07	4.11602e+07	3.76717e+07	3.62184e+07	2.32059e+07	2.41065e+07	2.15649e+07	2.04763e+07	2.22488e+07	2.83923e+07	1.70603	0.770641	6.84301e-06	1	1.91237
Com_8752_pos	N-piperidinothieno[3,2-d]pyrimidin-4-amine	C11 H14 N4 S	234.093	1.45	235.1	Full match	No results	No results					5.6017e+06	5.64295e+06	5.68537e+06	5.78702e+06	8.30793e+06	9.92815e+06	9.20265e+06	8.05864e+06	9.18303e+06	1.61732e+07	3.30619e+07	5.69139e+06	0.50329	-0.990538	0.0973094	0.805556	0.491275
Com_8762_pos	Dictamnine	C12 H9 N O2	199.063	5.055	217.097	No results	No results	Full match	Organoheterocyclic compounds	Quinolines and derivatives	Furanoquinolines	Furanoquinolines	2.46568e+06	4.15955e+06	8.80239e+06	3.39373e+06	3.98025e+07	2.54047e+06	4.03963e+06	3.52617e+06	3.33697e+06	4.64281e+06	3.28175e+06	4.2768e+06	2.64733	1.40454	0.420956	0.5	0.400916
Com_877_pos	5,7-dihydroxy-2-(2,3,4-trihydroxyphenyl)-4H-chromen-4-one	C15 H10 O7	302.043	5.263	303.05	Full match	No results	Full match					8.46895e+08	8.30978e+08	7.59275e+08	7.26052e+08	7.51768e+08	7.83397e+08	9.03836e+08	9.15652e+08	9.2013e+08	7.95995e+08	8.47249e+08	8.91917e+08	0.890723	-0.166952	0.00628514	0.944444	1.16177
Com_880_pos	Cytosine	C4 H5 N3 O	111.043	1.706	112.051	No results	No results	Full match	Organoheterocyclic compounds	Diazines	Pyrimidines and pyrimidine derivatives	Pyrimidones	9.54495e+08	9.22762e+08	8.72627e+08	8.1253e+08	7.53022e+08	7.89832e+08	1.69447e+08	1.67153e+08	1.07265e+08	9.48316e+07	2.11213e+08	2.15227e+08	5.28969	2.40318	3.23498e-05	1	1.91657
Com_881_pos	Arecoline	C8 H13 N O2	155.095	1.739	156.102	No results	No results	Full match	Alkaloids and derivatives	Not available	Not available	Alkaloids and derivatives	3.36415e+08	9.54307e+08	3.34501e+08	3.41153e+08	3.635e+08	3.76206e+08	3.1988e+08	3.22676e+08	3.23169e+08	3.04917e+08	3.00165e+08	2.94491e+08	1.45075	0.536799	0.150077	1	0.959587
Com_8836_pos	Desthiobiotin	C10 H18 N2 O3	214.131	5.466	215.139	No results	No results	Full match	Organoheterocyclic compounds	Azoles	Imidazoles	Imidazolyl carboxylic acids and derivatives	4.38507e+07	4.2318e+07	4.12654e+07	4.07884e+07	3.72276e+07	3.58614e+07	4.03178e+07	3.89927e+07	3.91503e+07	3.51927e+07	3.62002e+07	3.80983e+07	1.05861	0.0821671	0.178645	0.75	0.216821
Com_8840_pos	Methyl Eugenol	C11 H14 O2	178.099	1.775	179.106	No results	No results	Full match	Benzenoids	Benzene and substituted derivatives	Methoxybenzenes	Dimethoxybenzenes	9.73481e+06	1.41029e+07	1.31808e+07	1.00267e+07	1.22946e+07	1.18054e+07	1.93146e+07	1.68776e+07	1.69248e+07	1.24701e+07	1.61137e+07	1.38944e+07	0.744233	-0.426173	0.00738101	0.916667	0.445372
Com_8844_pos	3'-Adenosine monophosphate (3'-AMP)	C10 H14 N5 O7 P	347.063	3.111	348.07	Full match	Full match	Full match	Nucleosides, nucleotides, and analogues	Ribonucleoside 3'-phosphates	Not available	Ribonucleoside 3'-phosphates	4.72435e+06	5.76023e+06	3.56124e+06	3.04995e+06	3.66699e+06	3.53882e+06	4.71853e+07	4.55848e+07	4.45297e+07	4.0481e+07	2.89126e+07	4.05303e+07	0.0982979	-3.3467	6.57199e-09	1	2.04706
Com_8849_pos	RLH	C18 H32 N8 O4	201.138	5.747	425.265	Invalid mass	No results	No results					3.53631e+07	3.24303e+07	3.04356e+07	3.16063e+07	3.75922e+07	4.02822e+07	2.22003e+06	1.90952e+06	2.5782e+06	1.47944e+06	1.93576e+06	2.01624e+06	17.1107	4.09683	6.78185e-10	1	1.99226
Com_8907_pos	ethyl 3-cyano-6-methyl-2-(phenylthio)isonicotinate	C16 H14 N2 O2 S	298.077	1.376	299.085	Full match	No results	No results					2.16432e+07	3.9232e+07	3.7837e+07	2.02452e+07	3.86709e+07	1.59206e+07	1.46698e+07	1.83385e+07	4.29221e+07	7.12702e+06	1.48438e+07	1.61906e+07	1.52113	0.605146	0.113556	0.777778	0.86743
Com_8931_pos	Furanodiene	C15 H20 O	216.151	6.104	217.159	No results	No results	Full match	Lipids and lipid-like molecules	Prenol lipids	Sesquiterpenoids	Germacrane sesquiterpenoids	2.12012e+07	4.30468e+07	1.84066e+07	1.83235e+07	1.76741e+07	1.65352e+07	1.82993e+07	1.27474e+07	3.40687e+07	1.58305e+07	1.62598e+07	1.77044e+07	1.17646	0.234457	0.464206	0.75	0.425576
Com_8964_pos	Glabrolide	C30 H44 O4	468.324	5.687	469.331	No results	Full match	No results					7.22666e+06	7.47565e+06	6.09896e+06	4.54772e+06	4.89174e+06	4.35332e+06	4.6044e+07	4.73118e+07	3.96662e+07	3.91206e+07	3.39238e+07	3.38464e+07	0.144194	-2.79391	9.32338e-08	1	1.99828
Com_8968_pos	7-(4-methylpiperazino)pyrimido[4,5-d]pyrimidine-2,4(1H,3H)-dithione	C11 H14 N6 S2	294.074	5.576	295.081	Invalid mass	No results	No results					4.02413e+07	3.72665e+07	3.93001e+07	3.99472e+07	3.69658e+07	3.92701e+07	3.70154e+07	4.22782e+07	3.68443e+07	3.81479e+07	4.21258e+07	3.99098e+07	0.985908	-0.0204753	0.664084	0.472222	0.0864104
Com_902_pos	5-OxoETE	C20 H30 O3	318.217	7.807	319.224	Invalid mass	No results	No results	Lipids and lipid-like molecules	Fatty Acyls	Fatty acids and conjugates	Long-chain fatty acids	4.86186e+08	7.01372e+08	3.51846e+08	4.71228e+08	4.692e+08	5.63473e+08	8.59479e+08	4.31733e+08	5.01856e+08	4.66023e+08	5.0393e+08	4.5268e+08	0.946389	-0.0794952	0.743483	0.472222	0.0650519
Com_904_pos	Stearamide	C18 H37 N O	283.287	10.58	284.294	Full match	No results	No results	Organic acids and derivatives	Carboximidic acids and derivatives	Carboximidic acids	Carboximidic acids	6.05488e+08	3.52857e+08	3.97756e+08	4.09285e+08	4.37014e+08	2.25568e+08	6.56795e+08	5.64769e+08	5.02197e+08	1.07778e+08	5.44485e+08	4.12136e+08	0.870813	-0.199565	0.884607	0.694444	0.0835332
Com_9044_pos	Sauchinone	C20 H20 O6	356.124	5.565	357.132	No results	No results	Full match					3.17839e+07	3.10348e+07	3.94754e+07	3.17922e+07	3.69282e+07	2.89434e+07	2.27273e+07	2.48196e+07	2.61855e+07	2.48668e+07	2.39396e+07	3.83167e+07	1.24309	0.313931	0.0349816	0.861111	0.713551
Com_9049_pos	N'-[6-(tert-butyl)thieno[3,2-d]pyrimidin-4-yl]-4-methylbenzohydrazide	C18 H20 N4 O S	340.138	2.262	341.145	Invalid mass	No results	No results					4.07407e+07	3.94557e+07	4.15133e+07	3.70957e+07	3.60285e+07	2.97851e+07	2.97836e+07	2.88918e+07	2.80089e+07	2.4136e+07	2.35704e+07	2.72599e+07	1.38954	0.474602	0.000506016	1	0.417748
Com_9068_pos	Gastrodin	C13 H18 O7	286.105	2.398	287.112	No results	No results	Full match	Organic oxygen compounds	Organooxygen compounds	Carbohydrates and carbohydrate conjugates	Phenolic glycosides	2.38246e+07	2.40158e+07	2.32489e+07	2.81852e+07	3.36193e+07	3.85207e+07	2.79692e+07	2.60729e+07	2.79333e+07	2.68792e+07	2.62744e+07	3.0889e+07	1.03251	0.0461496	0.874071	0.527778	0.369592
Com_911_pos	JWH 412 N-(5-hydroxypentyl) metabolite	C24 H22 F N O2	179.069	1.363	376.171	Invalid mass	No results	No results	Organoheterocyclic compounds	Indoles and derivatives	Naphthoylindoles	Naphthoylindoles	7.54923e+08	7.85805e+08	7.67659e+08	7.94623e+08	7.46629e+08	7.85609e+08	7.50409e+08	7.35409e+08	3.08489e+08	6.29133e+08	7.01009e+08	7.40247e+08	1.19938	0.262291	0.175295	0.972222	0.477567
Com_9185_pos	L-Leucyl-L-alanine Hydrate	C9 H18 N2 O3	202.132	5.117	203.139	No results	No results	Full match	Organic acids and derivatives	Carboxylic acids and derivatives	Amino acids, peptides, and analogues	Peptides	9.40436e+06	9.36353e+06	6.31454e+06	6.28534e+06	4.6735e+06	5.58938e+06	4.39845e+07	4.43348e+07	2.8236e+07	2.73387e+07	1.01368e+07	1.06769e+07	0.252755	-1.98419	0.00407389	1	1.49048
Com_9189_pos	Dacarbazine	C6 H10 N6 O	182.094	5.526	183.102	No results	Invalid mass	No results					2.98607e+07	2.99987e+07	2.58414e+07	2.50653e+07	3.09046e+07	2.76523e+07	3.76372e+07	3.76664e+07	3.2021e+07	2.27158e+07	3.51307e+07	2.78623e+07	0.877169	-0.189073	0.223538	0.75	0.238122
Com_9201_pos	Poricoic acid B	C30 H44 O5	484.318	6.685	485.326	No results	No results	Full match	Lipids and lipid-like molecules	Prenol lipids	Triterpenoids	Triterpenoids	3.19895e+07	3.4873e+07	4.01588e+07	3.33875e+07	3.27458e+07	3.63056e+07	3.53521e+07	3.16159e+07	2.89014e+07	3.12062e+07	2.99475e+07	8.47783e+06	1.26561	0.339837	0.203183	0.888889	0.552556
Com_9204_pos	Ala-Gln	C8 H15 N3 O4	217.106	3.276	218.114	No results	No results	Full match	Organic acids and derivatives	Carboxylic acids and derivatives	Amino acids, peptides, and analogues	Peptides	5.13426e+06	3.47997e+06	2.49892e+06	4.10387e+06	3.39185e+06	2.10802e+06	2.51685e+07	2.25776e+07	3.91997e+07	4.03388e+07	1.73366e+07	2.87103e+07	0.119522	-3.06465	5.11057e-07	1	1.38131
Com_9211_pos	7-(2-hydroxypropan-2-yl)-1,4a-dimethyl-decahydronaphthalen-1-ol	C15 H28 O2	222.198	6.278	223.205	Invalid mass	No results	No match					3.00852e+07	3.15526e+07	3.23489e+07	3.20047e+07	5.77331e+06	3.73274e+07	9.27499e+06	3.9485e+06	1.21593e+07	7.42722e+06	1.05699e+07	1.23845e+07	3.03226	1.60039	0.0154194	0.861111	1.30001
Com_9252_pos	Papaverine	C20 H21 N O4	339.149	4.734	679.304	Invalid mass	No results	No results	Organoheterocyclic compounds	Isoquinolines and derivatives	Benzylisoquinolines	Benzylisoquinolines	3.84978e+07	3.66512e+07	3.69744e+07	3.41814e+07	3.60128e+07	3.59847e+07	3.00112e+07	2.92132e+07	2.78508e+07	2.73423e+07	2.87372e+07	2.88756e+07	1.26898	0.343665	6.10686e-07	1	1.6314
Com_9305_pos	N6-Me-Adenosine	C11 H15 N5 O4	281.112	4.859	282.119	Full match	Full match	Full match	Nucleosides, nucleotides, and analogues	Purine nucleosides	Not available	Purine nucleosides	4.47816e+06	5.1645e+06	5.07908e+06	5.08648e+06	5.88967e+06	4.56122e+06	3.50261e+07	3.33334e+07	2.35038e+07	2.17395e+07	3.42928e+07	3.84047e+07	0.162421	-2.62219	8.11496e-07	1	1.06497
Com_9315_pos	Praeruptorin B	C24 H26 O7	426.166	2.228	427.174	No results	No results	Full match	Phenylpropanoids and polyketides	Coumarins and derivatives	Pyranocoumarins	Angular pyranocoumarins	3.77075e+07	3.00105e+07	3.5145e+07	3.46779e+07	3.54322e+07	2.53148e+07	4.03404e+07	4.17878e+07	4.01738e+07	3.57019e+07	3.20183e+07	3.59717e+07	0.877404	-0.188687	0.0968926	0.833333	0.529425
Com_9325_pos	MAG (18:3)	C21 H36 O4	352.261	8.906	375.25	No results	No results	Full match	Lipids and lipid-like molecules	Glycerolipids	Monoradylglycerols	Monoacylglycerols	905666	1.21846e+06	1.09495e+06	1.19019e+06	1.18431e+06	1.18284e+06	4.25621e+07	2.76104e+07	1.73206e+07	1.33645e+07	2.66667e+07	1.93372e+07	0.0461415	-4.43779	3.5099e-06	1	1.70402
Com_937_pos	Swainsonine	C8 H15 N O3	173.105	5.563	174.112	No results	No results	Full match	Organoheterocyclic compounds	Indolizidines	Not available	Indolizidines	5.13169e+07	4.40627e+08	8.91349e+08	6.50482e+07	5.84962e+07	4.08784e+07	1.1092e+08	1.17719e+08	1.16214e+08	9.74237e+07	9.86212e+07	1.1599e+08	2.35613	1.23642	0.854477	0.666667	0.288881
Com_9393_pos	Galangin	C15 H10 O5	270.053	5.459	293.042	No results	No results	Full match	Phenylpropanoids and polyketides	Flavonoids	Flavones	Flavonols	3.8977e+07	3.63302e+07	3.61671e+07	3.58007e+07	3.15766e+07	3.05283e+07	2.13423e+07	2.11854e+07	2.92674e+07	2.55568e+07	1.90995e+07	2.11214e+07	1.52196	0.605926	0.000401407	1	0.854819
Com_94_pos	Inositol	C6 H12 O6	180.063	7.917	163.06	No results	Full match	Full match	Organic oxygen compounds	Organooxygen compounds	Alcohols and polyols	Cyclohexanols	7.84515e+09	7.81515e+09	8.89238e+09	9.0001e+09	8.47378e+09	8.38657e+09	6.36198e+09	6.89049e+09	6.56262e+09	6.37449e+09	6.22624e+09	6.2746e+09	1.30299	0.381823	1.20976e-05	1	1.8087
Com_9422_pos	Diethyl phosphate	C4 H11 O4 P	154.039	3.201	155.047	No results	No results	Full match	Organic acids and derivatives	Organic phosphoric acids and derivatives	Phosphate esters	Dialkyl phosphates	2.87319e+06	5.15415e+06	4.35783e+06	4.40571e+06	6.70797e+06	5.37453e+06	2.98123e+07	3.16518e+07	2.49254e+07	3.03873e+07	2.38628e+07	2.72588e+07	0.171969	-2.53978	3.43111e-06	1	1.78085
Com_9432_pos	Pectolinarin	C29 H34 O15	622.19	5.222	623.198	No results	No results	Full match	Phenylpropanoids and polyketides	Flavonoids	Flavonoid glycosides	Flavonoid-7-O-glycosides	3.56251e+07	3.8142e+07	3.33867e+07	3.21153e+07	3.27834e+07	3.37583e+07	3.60998e+07	3.51961e+07	3.69875e+07	3.44283e+07	3.47043e+07	3.32345e+07	0.977025	-0.0335323	0.44065	0.666667	0.352505
Com_945_pos	2-[(carboxymethyl)(methyl)amino]-5-methoxybenzoic acid	C11 H13 N O5	239.079	2.601	240.086	Full match	No results	No results					8.6549e+08	8.85047e+08	7.52073e+08	8.40209e+08	7.84997e+08	7.8107e+08	7.05368e+08	6.91371e+08	6.61715e+08	6.79891e+08	6.87625e+08	7.01723e+08	1.18926	0.25006	0.00074254	1	1.20036
Com_9476_pos	Geranylacetone	C13 H22 O	194.167	5.701	177.164	No results	No results	Full match	Lipids and lipid-like molecules	Prenol lipids	Monoterpenoids	Acyclic monoterpenoids	2.726e+07	3.60717e+07	3.41244e+07	3.58757e+07	3.0297e+07	3.13723e+07	3.13734e+07	4.1145e+07	3.56654e+07	3.12141e+07	2.99588e+07	3.26343e+07	0.965395	-0.0508088	0.612626	0.472222	0.156474
Com_9478_pos	Thymidine	C10 H14 N2 O5	242.09	2.025	243.097	No results	No results	Full match	Nucleosides, nucleotides, and analogues	Pyrimidine nucleotides	Pyrimidine deoxyribonucleotides	Pyrimidine 2'-deoxyribonucleoside monophosphates	3.83964e+07	3.52493e+07	3.60834e+07	3.20806e+07	3.04169e+07	2.91371e+07	3.19398e+07	3.27852e+07	3.58628e+07	3.26931e+07	2.87774e+07	2.47918e+07	1.07768	0.107922	0.289549	0.666667	0.222467
Com_9499_pos	N-Feruloyl putrescine	C14 H20 N2 O3	264.147	5.528	265.154	No results	No results	Full match	Phenylpropanoids and polyketides	Cinnamic acids and derivatives	Hydroxycinnamic acids and derivatives	Hydroxycinnamic acids and derivatives	2.9171e+07	2.60896e+07	3.77068e+07	3.43986e+07	2.78435e+07	2.96658e+07	3.15799e+07	3.02126e+07	3.07684e+07	2.95473e+07	3.1881e+07	2.82476e+07	1.01448	0.0207394	0.907727	0.583333	0.0753332
Com_9558_pos	6-[4-(trifluoromethyl)phenoxy]pyridin-3-amine	C12 H9 F3 N2 O	254.069	6.078	255.076	Invalid mass	No results	No results					3.1191e+07	3.394e+07	3.01232e+07	3.33047e+07	3.28523e+07	2.70849e+07	2.97404e+07	2.89401e+07	2.72479e+07	2.35596e+07	2.47007e+07	2.66471e+07	1.17198	0.228946	0.00996324	0.916667	0.301235
Com_9586_pos	3-N-butyl-4,5-dihydrophthalide	C12 H16 O2	192.115	5.349	193.122	No results	No results	Full match					3.0168e+07	3.65033e+07	3.62402e+07	2.97855e+07	2.69449e+07	2.85704e+07	3.04922e+07	3.41204e+07	3.37195e+07	2.97969e+07	3.3755e+07	3.18791e+07	0.971353	-0.0419329	0.563031	0.638889	0.406253
Com_9599_pos	4-(4-nitrophenylazo)aniline	C12 H10 N4 O2	242.076	1.378	243.084	Invalid mass	No results	No results					2.5859e+07	2.65585e+07	2.90041e+07	2.96281e+07	2.79553e+07	2.75241e+07	2.14355e+07	1.97387e+07	1.89204e+07	1.73474e+07	2.16789e+07	2.34984e+07	1.3581	0.441586	0.000370428	1	0.647446
Com_9640_pos	(+)-Catechin	C15 H14 O6	290.078	4.745	291.086	No results	No results	Full match	Phenylpropanoids and polyketides	Flavonoids	Flavans	Catechins	3.02966e+06	5.67603e+06	6.83408e+06	2.59783e+06	4.31948e+06	8.46817e+06	8.28547e+06	4.09983e+07	1.04276e+07	9.54933e+06	1.15924e+07	1.09045e+07	0.337032	-1.56904	0.00921996	0.972222	1.50475
Com_9643_pos	Taxifolin	C15 H12 O7	304.058	4.849	305.065	No results	No results	Full match	Phenylpropanoids and polyketides	Flavonoids	Flavans	Flavanonols	3.61088e+07	3.0311e+07	3.3249e+07	3.0733e+07	3.31717e+07	3.35683e+07	2.18467e+07	2.22414e+07	2.36561e+07	2.38527e+07	2.64023e+07	2.17401e+07	1.41078	0.496495	6.99962e-06	1	1.00995
Com_965_pos	Erythrono-1,4-lactone	C4 H6 O4	118.027	0.333	119.034	Full match	No results	Full match	Organoheterocyclic compounds	Lactones	Gamma butyrolactones	Gamma butyrolactones	8.83773e+08	6.56099e+08	5.91983e+08	5.03208e+08	6.27541e+08	5.53621e+08	5.54524e+08	5.67972e+08	5.45057e+08	7.27482e+08	6.41634e+08	5.54453e+08	1.06268	0.0877117	0.599928	0.555556	0.308046
Com_967_pos	D-Fructose	C6 H12 O6	197.09	4.255	198.097	No results	Invalid mass	No results	Organic oxygen compounds	Organooxygen compounds	Carbohydrates and carbohydrate conjugates	Monosaccharides	7.77614e+08	8.26279e+08	8.70776e+08	7.5259e+08	6.84257e+08	6.4956e+08	6.83794e+08	7.37964e+08	7.64767e+08	7.33488e+08	7.40251e+08	7.75325e+08	1.02829	0.0402484	0.644251	0.638889	0.168885
Com_9679_pos	Lysopg 18:1	C24 H47 O9 P	510.296	6.601	511.303	No results	No results	Full match	Lipids and lipid-like molecules	Glycerophospholipids	Glycerophosphocholines	1-acyl-sn-glycero-3-phosphocholines	3.34249e+07	3.23635e+07	3.43431e+07	3.44194e+07	2.97755e+07	2.81773e+07	2.59861e+07	2.41408e+07	2.65719e+07	3.07121e+07	2.55387e+07	2.40987e+07	1.22576	0.293677	0.00208364	0.944444	1.02174
Com_9695_pos	N4-phenethylmorpholine-4-carbothioamide	C13 H18 N2 O S	288.074	5.105	289.082	Invalid mass	No results	No results					3.49873e+07	3.17566e+07	3.61851e+07	2.91089e+07	2.86155e+07	2.98221e+07	2.54108e+07	2.98592e+07	2.76771e+07	2.58623e+07	2.85357e+07	2.53653e+07	1.17064	0.227298	0.0114713	0.916667	1.12376
Com_97_pos	Catechol	C6 H6 O2	110.037	7.859	111.044	No results	No results	Full match	Benzenoids	Phenols	Benzenediols	Catechols	3.98859e+09	4.05676e+09	5.28098e+09	6.63788e+09	7.29997e+09	7.97547e+09	5.67028e+09	6.26932e+09	6.33174e+09	6.56621e+09	6.55638e+09	6.26744e+09	0.935698	-0.0958857	0.447498	0.5	0.517672
Com_9704_pos	TBHQ	C10 H14 O2	166.099	5.103	184.133	No results	No results	Full match	Benzenoids	Benzene and substituted derivatives	Phenylpropanes	Phenylpropanes	2.83644e+07	2.41962e+07	2.64802e+07	3.30978e+07	2.60522e+07	2.59834e+07	2.04187e+07	2.40184e+07	2.30257e+07	1.6767e+07	1.94132e+07	3.17211e+07	1.21283	0.278382	0.0728042	0.861111	0.664202
Com_971_pos	Syringic acid	C9 H10 O5	198.051	5.383	199.058	Invalid mass	No results	No results	Benzenoids	Benzene and substituted derivatives	Benzoic acids and derivatives	Gallic acid and derivatives	8.8091e+08	8.79926e+08	7.73675e+08	7.35832e+08	7.23819e+08	7.27299e+08	4.4378e+08	4.44058e+08	4.67998e+08	4.27821e+08	4.17818e+08	3.9147e+08	1.82089	0.864641	5.08703e-07	1	1.15039
Com_9733_pos	L-Methionine Methyl Ester	C6 H13 N O2 S	163.067	4.897	164.074	No results	No results	Full match					7.67254e+06	6.6721e+06	5.10556e+06	4.46293e+06	4.9118e+06	2.55341e+06	2.01823e+06	1.94432e+06	2.10287e+06	1.82115e+06	2.15361e+06	2.04279e+06	2.59691	1.3768	0.00199039	1	0.592129
Com_9746_pos	Leukotriene B4 Ethanolamide	C22 H37 N O4	401.254	7.187	402.261	Invalid mass	No results	No results					2.63105e+07	3.50629e+07	3.46009e+07	2.55947e+07	3.24776e+07	2.99649e+07	3.15125e+06	3.27525e+06	3.30317e+06	3.18459e+06	3.21091e+06	3.17149e+06	9.53592	3.25337	1.12617e-07	1	2.0001
Com_9766_pos	Harmaline	C13 H14 N2 O	214.11	5.331	451.209	No results	No results	Full match	Alkaloids and derivatives	Harmala alkaloids	Not available	Harmala alkaloids	8.06226e+06	1.5973e+07	1.691e+07	1.3267e+07	1.13737e+07	1.43997e+07	2.31347e+07	2.27568e+07	2.17016e+07	1.96832e+07	1.94689e+07	2.34217e+07	0.614486	-0.702548	0.00460934	1	0.877811
Com_9810_pos	Linoleic acid	C18 H32 O2	280.24	7.597	281.247	No results	No results	Full match	Lipids and lipid-like molecules	Fatty Acyls	Lineolic acids and derivatives	Lineolic acids and derivatives	3.32077e+07	3.53447e+07	3.39946e+07	2.72641e+07	3.19872e+07	3.2429e+07	3.52888e+07	3.16392e+07	3.03442e+07	2.89531e+07	3.38799e+07	3.30144e+07	1.00574	0.00825297	0.923144	0.583333	0.0383717
Com_9838_pos	MJN110	C22 H21 Cl2 N3 O4	461.097	4.742	462.104	Invalid mass	No results	No results	Benzenoids	Benzene and substituted derivatives	Diphenylmethanes	Diphenylmethanes	2.8584e+06	3.23962e+06	3.0978e+06	3.35981e+06	2.46139e+06	1.72526e+06	1.3407e+06	1.40189e+06	1.31893e+06	1.22521e+06	1.32228e+06	1.30954e+06	2.11431	1.08019	0.000711828	1	0.45508
Com_9848_pos	1,2-di(3,4-dimethoxyphenyl)diaz-1-ene	C16 H18 N2 O4	302.128	5.401	303.135	Full match	No results	No results					1.22646e+07	1.08033e+07	1.49644e+07	2.56123e+07	2.92038e+07	1.82638e+07	2.69486e+07	2.61141e+07	2.59889e+07	2.74359e+07	3.58576e+07	3.61133e+07	0.622622	-0.683572	0.0207905	0.888889	0.71439
Com_9875_pos	Tigogenin	C27 H44 O3	416.329	6.261	417.336	No results	No results	Full match	Lipids and lipid-like molecules	Prenol lipids	Triterpenoids	Triterpenoids	3.48794e+07	3.15422e+07	3.23433e+07	3.29241e+07	2.84243e+07	2.54826e+07	2.51236e+07	2.53473e+07	2.67852e+07	6.30444e+06	2.39672e+07	2.58208e+07	1.39181	0.476963	0.129462	0.944444	0.86997
Com_988_pos	DL-Metanephrine	C10 H15 N O3	197.105	5.982	198.112	Full match	No results	No results	Benzenoids	Phenols	Methoxyphenols	Methoxyphenols	8.68297e+08	8.31304e+08	8.44966e+08	7.94401e+08	7.54219e+08	7.53059e+08	6.79905e+08	6.69463e+08	6.71953e+08	6.09626e+08	6.18552e+08	7.05491e+08	1.22535	0.293193	0.00013197	1	0.915603
Com_9916_pos	2-[5-(2-hydroxypropyl)oxolan-2-yl]propanoic acid	C10 H18 O4	184.107	6.327	185.114	Invalid mass	No results	No results					1.50114e+07	3.92623e+06	3.98094e+06	3.5932e+06	3.70646e+06	3.83452e+06	3.61695e+06	3.67198e+06	3.89916e+06	2.34941e+06	1.08635e+07	3.75161e+06	1.20957	0.2745	0.645024	0.666667	0.179016
Com_998_pos	4-Ethylphenol	C8 H10 O	122.073	5.092	105.07	No results	No results	Full match	Benzenoids	Phenols	1-hydroxy-2-unsubstituted benzenoids	1-hydroxy-2-unsubstituted benzenoids	1.56525e+08	1.7118e+08	1.93401e+08	1.99358e+08	1.74664e+08	1.68607e+08	8.05581e+08	8.63567e+08	7.35343e+08	6.45348e+08	8.85901e+08	8.16585e+08	0.223834	-2.1595	7.10778e-10	1	1.364
Com_9983_pos	Columbin	C20 H22 O6	358.141	5.396	359.148	No results	No results	Full match	Organoheterocyclic compounds	Naphthopyrans	Not available	Naphthopyrans	1.88033e+07	1.86341e+07	3.4002e+07	1.81641e+07	1.73288e+07	1.82081e+07	1.96306e+07	1.75338e+07	3.45644e+07	1.58708e+07	1.5631e+07	1.59312e+07	1.05017	0.0706272	0.7108	0.666667	0.178319
Com_1009_neg	(±)9-HpODE	C18 H32 O4	294.22	6.666	293.213	Invalid mass	No results	No match					2.38901e+08	2.02801e+08	2.13413e+08	2.29024e+08	2.45858e+08	2.27709e+08	1.3213e+08	1.26349e+08	1.18865e+08	1.18243e+08	1.26608e+08	1.15603e+08	1.84022	0.879875	3.39861e-08	1	0.927196
Com_101_neg	Ethyl-β-D-glucuronide	C8 H14 O7	222.074	5.906	221.067	Full match	Full match	No results	Organic oxygen compounds	Organooxygen compounds	Carbohydrates and carbohydrate conjugates	O-glucuronides	5.47995e+09	4.5024e+09	8.11979e+09	3.11231e+09	3.13967e+09	3.63124e+09	2.97938e+09	3.17469e+09	3.17494e+09	3.2095e+09	3.13744e+09	4.88598e+09	1.36103	0.444696	0.164803	0.694444	0.646034
Com_10140_neg	Galloylpaeoniflorin	C30 H32 O15	632.177	5.23	631.169	No results	No results	Full match	Lipids and lipid-like molecules	Prenol lipids	Terpene glycosides	Terpene glycosides	3.17283e+06	3.48902e+06	3.22254e+06	3.79932e+06	2.61085e+06	2.67671e+06	690354	729809	691254	741753	687217	591761	4.59114	2.19885	2.79109e-08	1	0.990104
Com_10163_neg	UDP	C9 H14 N2 O12 P2	404.004	1.24	402.997	No results	No results	Full match	Nucleosides, nucleotides, and analogues	Pyrimidine nucleotides	Pyrimidine nucleotide sugars	Pyrimidine nucleotide sugars	4.91105e+06	4.87145e+06	4.62486e+06	4.03308e+06	4.17964e+06	4.89176e+06	8.13387e+06	7.42263e+06	7.98031e+06	6.8388e+06	7.36117e+06	5.39834e+06	0.637806	-0.648811	0.000232488	1	1.38405
Com_1018_neg	2,3-dinor Prostaglandin E1	C18 H30 O5	326.21	6.365	325.203	Full match	No results	No results	Lipids and lipid-like molecules	Fatty Acyls	Eicosanoids	Prostaglandins and related compounds	3.30976e+08	2.945e+08	3.05934e+08	3.16741e+08	3.10119e+08	3.01105e+08	3.98031e+08	2.99925e+08	2.88066e+08	2.88298e+08	4.14477e+08	2.68274e+08	0.95008	-0.073879	0.649793	0.638889	0.126548
Com_102_neg	cis-Aconitic acid	C6 H6 O6	174.016	2.971	173.009	Full match	Full match	Full match	Organic acids and derivatives	Carboxylic acids and derivatives	Tricarboxylic acids and derivatives	Tricarboxylic acids and derivatives	3.66342e+09	3.30914e+09	2.95633e+09	3.14966e+09	3.42918e+09	3.44457e+09	1.06152e+10	1.25796e+10	1.02931e+10	1.03562e+10	1.13023e+10	9.9753e+09	0.306385	-1.70658	2.45816e-10	1	1.71663
Com_1023_neg	Bilobalide	C15 H18 O8	326.101	5.23	325.094	No results	Full match	Full match	Lipids and lipid-like molecules	Prenol lipids	Terpene lactones	Ginkgolides and bilobalides	2.11056e+08	2.16583e+08	2.31461e+08	2.09755e+08	2.16685e+08	2.17855e+08	2.86061e+08	2.97162e+08	2.25951e+08	2.29447e+08	2.18151e+08	1.62949e+08	0.918064	-0.123333	0.486146	0.75	0.246738
Com_10257_neg	Asiaticoside	C48 H78 O19	958.513	6.052	957.506	No results	No results	Full match	Lipids and lipid-like molecules	Prenol lipids	Terpene glycosides	Triterpene saponins	5.12445e+06	3.05603e+06	3.52371e+06	3.17692e+06	3.64652e+06	3.81493e+06	7.44918e+06	5.38062e+06	4.086e+06	6.39813e+06	4.56625e+06	5.60877e+06	0.667162	-0.58389	0.00671694	0.944444	0.360746
Com_103_neg	Glutaconic acid	C5 H6 O4	130.026	4.587	129.019	Full match	Full match	Full match	Organic acids and derivatives	Carboxylic acids and derivatives	Tricarboxylic acids and derivatives	Tricarboxylic acids and derivatives	1.09896e+09	1.15467e+09	1.1089e+09	1.03597e+09	2.86831e+09	3.0729e+09	3.98581e+09	1.36859e+09	3.69221e+09	3.37421e+09	3.36644e+09	3.32476e+09	0.541005	-0.886285	0.0293382	0.944444	0.710926
Com_1030_neg	Methyl gallate	C8 H8 O5	184.036	4.966	413.07	No results	No results	Full match	Benzenoids	Benzene and substituted derivatives	Benzoic acids and derivatives	Galloyl esters	5.03182e+07	4.43943e+07	5.06429e+07	3.37163e+07	5.42861e+07	4.78507e+07	4.25987e+08	4.24682e+08	4.87222e+08	1.34706e+08	3.06102e+08	2.81472e+08	0.136498	-2.87305	6.16732e-05	1	1.52502
Com_10346_neg	Ergothioneine	C9 H15 N3 O2 S	229.088	5.358	228.081	No results	No results	Full match	Organic acids and derivatives	Carboxylic acids and derivatives	Amino acids, peptides, and analogues	Histidine and derivatives	3.85351e+06	1.34303e+06	1.40234e+06	1.35705e+06	1.38627e+06	1.38613e+06	2.59556e+06	2.42517e+06	1.62491e+06	2.87288e+06	1.56035e+06	5.30518e+06	0.654803	-0.610867	0.12023	0.861111	0.656039
Com_1044_neg	13,14-Dihydro-15-keto Prostaglandin E2	C20 H32 O5	388.2	6.276	387.193	Invalid mass	No results	No results	Lipids and lipid-like molecules	Fatty Acyls	Eicosanoids	Prostaglandins and related compounds	2.22506e+08	3.28976e+08	3.14445e+08	2.50145e+08	2.11458e+08	2.54027e+08	2.49093e+08	2.42894e+08	2.41472e+08	2.55559e+08	2.5256e+08	2.19675e+08	1.08233	0.114139	0.416318	0.611111	0.438875
Com_10440_neg	UDP-D-glucuronate	C15 H22 N2 O18 P2	580.035	6.444	579.028	No results	No results	Full match	Nucleosides, nucleotides, and analogues	Pyrimidine nucleotides	Pyrimidine nucleotide sugars	Pyrimidine nucleotide sugars	2.35633e+06	1.92037e+06	2.74843e+06	2.36778e+06	1.89608e+06	1.15922e+06	3.92038e+06	3.40168e+06	3.41425e+06	2.79454e+06	3.06896e+06	3.35803e+06	0.623725	-0.681018	0.00800206	1	1.14347
Com_10452_neg	Gomisin D	C28 H34 O10	530.214	5.783	529.206	No results	No results	Full match	Phenylpropanoids and polyketides	Tannins	Hydrolyzable tannins	Hydrolyzable tannins	2.57542e+06	1.95988e+06	2.19049e+06	2.36506e+06	1.87528e+06	2.65415e+06	2.59751e+06	1.48143e+06	2.05568e+06	2.12058e+06	2.62616e+06	1.62962e+06	1.08867	0.122565	0.401803	0.611111	0.253953
Com_10457_neg	Timosaponin A3	C39 H64 O13	740.437	6.023	739.43	No results	No results	Full match	Lipids and lipid-like molecules	Steroids and steroid derivatives	Steroidal glycosides	Steroidal saponins	1.72457e+06	1.22527e+06	1.47532e+06	1.16266e+06	1.13205e+06	1.18892e+06	7.13473e+06	6.31563e+06	3.41094e+06	4.51839e+06	3.24148e+06	2.51934e+06	0.291402	-1.77892	0.000392986	1	1.50207
Com_10492_neg	Ganoderic acid C6	C30 H42 O8	530.289	5.897	529.282	No results	No results	Full match	Lipids and lipid-like molecules	Prenol lipids	Triterpenoids	Triterpenoids	2.32468e+06	2.32289e+06	1.51687e+06	3.28313e+06	3.59824e+06	2.12849e+06	2.66351e+06	2.94964e+06	3.61351e+06	4.64435e+06	3.12106e+06	5.87344e+06	0.663632	-0.591544	0.0430662	0.833333	0.659603
Com_10493_neg	MAM2201 N-pentanoic acid metabolite	C25 H23 N O3	385.175	6.628	384.168	Invalid mass	No results	No results	Organoheterocyclic compounds	Indoles and derivatives	Naphthoylindoles	Naphthoylindoles	4.20452e+06	2.29265e+06	3.75475e+06	3.2547e+06	3.77984e+06	3.87353e+06	6.45885e+06	6.5756e+06	5.6808e+06	5.65227e+06	6.61881e+06	4.50829e+06	0.596146	-0.746262	0.000914532	1	1.29812
Com_105_neg	L-Tyrosine	C9 H11 N O3	181.073	2.477	180.066	Full match	Full match	Full match	Organic acids and derivatives	Carboxylic acids and derivatives	Amino acids, peptides, and analogues	Tyrosine and derivatives	6.90394e+09	6.85435e+09	6.85596e+09	4.80849e+09	7.01732e+09	6.7453e+09	7.53229e+09	7.96357e+09	7.50056e+09	7.98685e+09	7.13634e+09	6.50357e+09	0.878139	-0.187479	0.08137	0.861111	0.704133
Com_10569_neg	Ginsenoside-Ro	C48 H76 O19	956.499	6.002	955.492	No results	No results	Full match	Lipids and lipid-like molecules	Prenol lipids	Terpene glycosides	Triterpene saponins	3.03015e+06	2.95385e+06	2.71192e+06	3.3331e+06	3.97013e+06	2.18781e+06	3.91532e+06	3.81991e+06	4.02041e+06	4.55211e+06	3.60645e+06	2.60145e+06	0.807747	-0.308024	0.0834595	0.777778	0.321499
Com_1057_neg	1,N6-Etheno-2-Deoxy-Adenosine	C12 H13 N5 O3	275.101	5.116	274.094	No results	No results	Full match	Organoheterocyclic compounds	Imidazopyrimidines	Purines and purine derivatives	Purines and purine derivatives	3.14269e+08	3.11376e+08	3.12145e+08	3.04205e+08	3.2272e+08	3.24894e+08	3.36821e+08	3.34846e+08	3.11522e+08	3.58077e+08	3.16847e+08	3.19471e+08	0.955514	-0.0656513	0.0960193	0.777778	0.244518
Com_106_neg	1,3,7-Trimethyluric acid	C8 H10 N4 O3	210.074	1.44	209.066	Invalid mass	No results	No results	Organoheterocyclic compounds	Imidazopyrimidines	Purines and purine derivatives	Xanthines	6.04278e+09	5.78377e+09	4.55568e+09	4.35355e+09	5.48338e+09	6.48949e+09	3.63782e+09	3.41446e+09	3.87376e+09	3.66154e+09	3.66752e+09	2.30299e+09	1.59104	0.669966	0.0010768	1	0.840219
Com_10745_neg	Vincamine	C21 H26 N2 O3	354.194	7.903	353.187	No results	No results	Full match	Alkaloids and derivatives	Eburnan-type alkaloids	Not available	Eburnan-type alkaloids	666443	1.48935e+06	643586	1.43009e+06	673164	655619	793754	1.533e+06	947417	781484	4.23589e+06	2.6734e+06	0.506912	-0.980193	0.142462	0.833333	0.660684
Com_1075_neg	Aucubin	C15 H22 O9	346.127	6.456	345.12	No results	No results	Full match	Lipids and lipid-like molecules	Prenol lipids	Terpene glycosides	Iridoid O-glycosides	2.01386e+08	3.26761e+07	3.03332e+08	2.26983e+08	2.02032e+08	2.01001e+08	5.93782e+07	6.20989e+07	6.56055e+07	6.61573e+07	5.22758e+07	6.73078e+07	3.13127	1.64675	0.0316452	0.833333	1.24535
Com_10821_neg	Sorbitol-6-phosphate	C6 H15 O9 P	262.046	1.186	261.039	No results	Full match	No results	Organic oxygen compounds	Organooxygen compounds	Carbohydrates and carbohydrate conjugates	Monosaccharide phosphates	2.23738e+06	2.23635e+06	1.99221e+06	2.51602e+06	2.81196e+06	2.59244e+06	4.48443e+06	4.72821e+06	4.15331e+06	5.2355e+06	4.24176e+06	3.3936e+06	0.548327	-0.866891	2.01918e-05	1	1.61074
Com_1085_neg	Phenylglyoxylic acid	C8 H6 O3	150.035	5.329	149.027	Invalid mass	No results	No results	Benzenoids	Benzene and substituted derivatives	Benzoyl derivatives	Benzoyl derivatives	8.46575e+07	9.01206e+07	7.81596e+07	8.4649e+07	8.27053e+07	7.66451e+07	7.73802e+06	5.6781e+06	5.50236e+06	5.88048e+06	3.2383e+06	2.43723e+06	16.3067	4.02739	1.25152e-05	1	1.26967
Com_10893_neg	Pinoresinol 4-O-glucoside	C26 H32 O11	520.196	5.384	519.189	No results	Full match	Full match					1.10905e+06	960278	947919	917306	1.35881e+06	1.07109e+06	2.95535e+06	4.25288e+06	2.18332e+06	4.02947e+06	1.67446e+06	1.43623e+06	0.384985	-1.37713	0.00388846	1	1.14789
Com_109_neg	D-(+)-Glucose	C6 H12 O6	226.069	1.282	225.062	Invalid mass	No results	No results	Organic oxygen compounds	Organooxygen compounds	Carbohydrates and carbohydrate conjugates	Hexoses	6.07951e+09	5.51831e+09	4.89523e+09	4.54797e+09	5.30978e+09	5.63966e+09	1.07922e+10	1.13016e+10	1.12682e+10	1.08743e+10	1.12397e+10	8.68799e+09	0.498573	-1.00412	3.63196e-07	1	1.67447
Com_10994_neg	deoxyribose-phosphate	C5 H7 O8 P	225.987	5.776	224.98	No results	No results	Full match	Organic acids and derivatives	Organic phosphoric acids and derivatives	Not available	Organic phosphoric acids and derivatives	1.97306e+06	1.65523e+06	1.44729e+06	1.43942e+06	1.92206e+06	2.30309e+06	3.01775e+06	2.43701e+06	1.81499e+06	1.46636e+06	1.65573e+06	1.07671e+06	0.936487	-0.094669	0.887823	0.444444	0.145982
Com_11_neg	Acetylenedicarboxylic acid	C4 H2 O4	113.992	1.639	112.985	No results	Invalid mass	No results	Organic acids and derivatives	Carboxylic acids and derivatives	Dicarboxylic acids and derivatives	Dicarboxylic acids and derivatives	6.79527e+10	7.17543e+10	6.81061e+10	6.41178e+10	6.97411e+10	7.3748e+10	4.86474e+10	4.18158e+10	4.73266e+10	4.08598e+10	4.1171e+10	3.55584e+10	1.62668	0.70193	3.13522e-05	1	1.2647
Com_11035_neg	Nardosinone	C15 H22 O3	250.157	5.748	249.15	No results	No results	Full match	Lipids and lipid-like molecules	Prenol lipids	Sesquiterpenoids	Sesquiterpenoids	2.15049e+06	2.61443e+06	2.84914e+06	3.31826e+06	2.69724e+06	2.24373e+06	3.41637e+06	2.04474e+06	2.74504e+06	3.08825e+06	1.97953e+06	3.36327e+06	0.954085	-0.0678103	0.781769	0.583333	0.189661
Com_11039_neg	FAHFA 18:0/20:2	C38 H70 O4	590.527	11.329	589.52	No results	Full match	No results					3.24661e+06	3.45249e+06	2.99172e+06	1.7402e+06	1.33377e+06	801342	612031	1.19809e+06	3.2061e+06	2.88638e+06	3.14712e+06	2.90901e+06	0.971875	-0.041158	0.998599	0.416667	0.094728
Com_1110_neg	Ellagic acid	C14 H6 O8	302.007	5.491	301	No results	Full match	Full match	Phenylpropanoids and polyketides	Tannins	Hydrolyzable tannins	Hydrolyzable tannins	2.23936e+08	2.18793e+08	2.21042e+08	2.0498e+08	2.21443e+08	2.3394e+08	2.04961e+08	2.31008e+08	2.18534e+08	2.29058e+08	2.40275e+08	2.04864e+08	0.996564	-0.0049663	0.942387	0.472222	0.0617069
Com_1113_neg	19(R)-Hydroxy prostaglandin F1α	C20 H36 O6	372.252	6.064	371.245	Full match	No results	No results	Lipids and lipid-like molecules	Fatty Acyls	Eicosanoids	Prostaglandins and related compounds	2.60621e+08	2.65985e+08	2.65193e+08	2.59291e+08	2.57277e+08	2.59529e+08	3.22634e+08	3.06534e+08	2.8573e+08	3.27975e+08	3.19358e+08	3.00943e+08	0.841518	-0.248934	0.000292505	1	0.539779
Com_11158_neg	Malonic acid	C3 H4 O4	104.011	1.209	149.009	No results	No results	Full match	Organic acids and derivatives	Carboxylic acids and derivatives	Dicarboxylic acids and derivatives	Dicarboxylic acids and derivatives	3.30661e+06	2.37493e+06	2.48106e+06	2.94605e+06	2.79262e+06	2.22015e+06	2.0062e+06	2.37724e+06	2.25306e+06	2.27209e+06	2.26362e+06	2.33216e+06	1.19379	0.255553	0.0380587	0.833333	0.18557
Com_11181_neg	Fosfosal	C7 H7 O6 P	217.997	6.096	216.989	No results	No results	Full match	Organic acids and derivatives	Organic phosphoric acids and derivatives	Phosphate esters	Phenyl phosphates	1.59616e+06	1.41869e+06	1.56313e+06	1.58932e+06	1.43394e+06	1.3425e+06	4.2648e+06	2.82832e+06	3.26185e+06	2.76691e+06	2.39297e+06	2.39412e+06	0.4994	-1.00173	0.0003458	1	1.21826
Com_11219_neg	(+)-Tetrandrine	C38 H42 N2 O6	622.307	5.266	621.3	No results	No results	Full match	Lignans, neolignans and related compounds	Not available	Not available	Lignans, neolignans and related compounds	746517	603056	597479	604764	627800	621931	3.53133e+06	3.01815e+06	2.16538e+06	4.51803e+06	2.30865e+06	2.7762e+06	0.207533	-2.26858	1.25938e-05	1	1.55828
Com_11280_neg	Tenuifoliside A	C31 H38 O17	682.213	5.255	681.206	No results	No results	Full match	Phenylpropanoids and polyketides	Cinnamic acids and derivatives	Hydroxycinnamic acids and derivatives	Coumaric acids and derivatives	1.57117e+06	1.95574e+06	1.42751e+06	2.1096e+06	2.09944e+06	2.56427e+06	1.31566e+06	1.32203e+06	1.25219e+06	1.34367e+06	1.24488e+06	1.11375e+06	1.54472	0.627341	0.00383515	1	0.886685
Com_1139_neg	gamma-Glutamyltyrosine	C14 H18 N2 O6	310.117	4.936	309.11	No results	Full match	No results	Organic acids and derivatives	Carboxylic acids and derivatives	Amino acids, peptides, and analogues	Tyrosine and derivatives	2.91675e+08	2.88435e+08	2.70052e+08	2.67438e+08	2.69404e+08	2.65608e+08	2.78082e+07	2.59676e+07	2.74311e+07	3.18223e+07	2.58046e+07	1.72967e+07	10.5848	3.40393	5.05438e-07	1	1.52815
Com_11576_neg	Glycyl-L-leucine	C8 H16 N2 O3	188.116	4.942	187.108	No results	No results	Full match	Organic acids and derivatives	Carboxylic acids and derivatives	Amino acids, peptides, and analogues	Peptides	825633	1.1013e+06	1.42958e+06	2.34039e+06	895913	808478	1.01899e+06	975082	981312	962198	968498	887105	1.27759	0.353423	0.366732	0.527778	0.525408
Com_1177_neg	Rosmarinic acid	C18 H16 O8	157.037	1.482	202.036	No results	Invalid mass	No results	Phenylpropanoids and polyketides	Cinnamic acids and derivatives	Hydroxycinnamic acids and derivatives	Coumaric acids and derivatives	8.758e+07	7.96468e+07	5.19766e+07	5.16304e+07	6.93248e+07	8.66869e+07	1.77043e+08	1.82652e+08	1.03555e+08	1.54999e+08	1.76687e+08	1.15449e+08	0.468862	-1.09276	0.000306414	1	0.784123
Com_1203_neg	Raffinose	C18 H32 O16	504.17	2.986	503.162	No results	No results	Full match	Organic oxygen compounds	Organooxygen compounds	Carbohydrates and carbohydrate conjugates	Oligosaccharides	1.60663e+08	1.63683e+08	1.7139e+08	1.6391e+08	1.72774e+08	1.68148e+08	3.36356e+08	3.44725e+08	3.07251e+08	3.94715e+08	3.33454e+08	3.23079e+08	0.490575	-1.02745	9.54957e-07	1	0.834992
Com_12159_neg	DL-threitol	C4 H10 O4	122.057	7.122	121.05	No results	No results	Full match	Organic oxygen compounds	Organooxygen compounds	Carbohydrates and carbohydrate conjugates	Sugar alcohols	425041	460274	765355	1.31666e+06	906864	742039	452890	731732	1.00289e+06	475552	486190	473794	1.27413	0.349515	0.347791	0.611111	0.419088
Com_1216_neg	trans-zeatin 9-O-glucoside	C16 H23 N5 O6	381.164	5.001	380.157	No results	No results	Full match					2.60453e+08	2.42741e+08	2.48124e+08	2.42283e+08	2.44909e+08	2.56723e+08	3.16855e+08	3.27706e+08	3.11787e+08	3.33213e+08	3.17228e+08	2.86687e+08	0.789676	-0.340667	1.21904e-05	1	1.65107
Com_1230_neg	Medicagenic acid	C30 H46 O6	502.331	6.415	501.324	No results	Full match	No results					2.40875e+08	2.23634e+08	2.14353e+08	2.29304e+08	2.39216e+08	2.39658e+08	2.59478e+08	3.90241e+08	2.59318e+08	2.68307e+08	5.10122e+07	2.38908e+08	0.945324	-0.0811192	0.758321	0.75	0.208429
Com_1279_neg	Lipoamide	C8 H15 N O S2	205.059	1.828	204.051	No results	No results	Full match	Organoheterocyclic compounds	Dithiolanes	Lipoamides	Lipoamides	2.49761e+08	1.50052e+08	1.52534e+08	2.10652e+08	2.20123e+08	1.04729e+08	1.23742e+08	1.33353e+08	1.28748e+08	1.45915e+08	1.29851e+08	2.15685e+07	1.59234	0.671146	0.124964	0.861111	0.829512
Com_1286_neg	Thioctic acid	C8 H14 O2 S2	206.042	1.491	205.035	No results	No results	Full match	Organic acids and derivatives	Carbothioic S-acids	Not available	Carbothioic S-acids	1.29682e+08	1.28486e+08	9.01751e+07	8.2391e+07	1.04845e+08	1.30272e+08	1.1547e+08	9.91203e+07	3.31612e+07	9.55851e+07	9.54428e+07	7.87986e+07	1.28648	0.363426	0.176389	0.75	0.361491
Com_130_neg	Ethyl caffeate	C11 H12 O4	208.073	5.849	207.066	No results	No results	Full match	Phenylpropanoids and polyketides	Cinnamic acids and derivatives	Hydroxycinnamic acids and derivatives	Coumaric acids and derivatives	4.11451e+09	4.02659e+09	6.061e+09	3.82057e+09	3.8622e+09	3.39704e+09	2.97028e+09	3.33055e+09	3.29832e+09	3.16211e+09	2.96924e+09	3.74525e+09	1.29812	0.376426	0.027547	0.972222	0.278664
Com_132_neg	7-(2-Hydroxyethyl)theophyline	C9 H12 N4 O3	224.09	1.56	269.088	No results	No results	Full match					2.02162e+09	2.55534e+09	2.07579e+09	2.48383e+09	2.36297e+09	2.67071e+09	4.48664e+09	3.45275e+09	3.34667e+09	3.20051e+09	3.35093e+09	2.09243e+09	0.711004	-0.49207	0.0225052	0.888889	0.650985
Com_135_neg	Ascorbic acid	C6 H8 O6	176.032	2.648	175.024	Full match	No results	Full match	Organoheterocyclic compounds	Dihydrofurans	Furanones	Butenolides	4.52686e+09	4.51355e+09	3.68537e+09	3.96517e+09	3.9107e+09	3.91042e+09	1.44342e+09	1.47124e+09	2.07418e+09	1.00084e+09	2.43054e+09	2.2251e+09	2.30262	1.20327	0.00105666	1	1.20234
Com_137_neg	D-α-Hydroxyglutaric acid	C5 H8 O5	148.037	1.903	147.029	Full match	Full match	Full match	Organic acids and derivatives	Hydroxy acids and derivatives	Short-chain hydroxy acids and derivatives	Short-chain hydroxy acids and derivatives	4.78996e+09	5.41756e+09	5.38701e+09	4.02343e+09	4.83992e+09	4.51203e+09	1.73608e+09	1.63854e+09	1.78584e+09	1.69199e+09	1.85645e+09	1.99272e+09	2.70706	1.43673	4.54956e-08	1	1.42344
Com_1398_neg	Uridine	C9 H12 N2 O6	244.07	2.31	243.062	Full match	Full match	Full match	Nucleosides, nucleotides, and analogues	Pyrimidine nucleosides	Not available	Pyrimidine nucleosides	5.23769e+06	4.54311e+06	3.79825e+06	5.75704e+06	8.6131e+06	3.28898e+06	4.17151e+07	4.04073e+07	2.48254e+07	2.48098e+07	5.07492e+07	4.9875e+07	0.134426	-2.89512	1.04068e-06	1	0.864734
Com_1399_neg	Polydatin	C20 H22 O8	390.138	1.432	389.131	No results	Invalid mass	No results	Phenylpropanoids and polyketides	Stilbenes	Stilbene glycosides	Stilbene glycosides	1.6499e+08	1.48204e+08	1.28596e+08	1.16423e+08	1.48283e+08	1.63726e+08	1.15357e+08	8.24276e+07	9.8683e+07	9.98555e+07	9.93769e+07	8.40239e+07	1.5011	0.58602	0.000340876	1	0.969488
Com_1421_neg	Plantagoside	C21 H22 O12	466.112	5.103	465.105	No results	No results	Full match	Phenylpropanoids and polyketides	Flavonoids	Flavonoid glycosides	Flavonoid O-glycosides	1.92106e+08	1.92106e+08	1.73087e+08	1.90129e+08	2.05948e+08	2.00613e+08	2.42773e+08	2.29764e+08	2.3232e+08	2.40882e+08	2.2396e+08	2.02646e+08	0.840887	-0.250016	0.000764921	0.972222	1.4538
Com_143_neg	Methylsuccinic acid	C5 H8 O4	132.042	5.015	131.034	Full match	Full match	Full match	Lipids and lipid-like molecules	Fatty Acyls	Fatty acids and conjugates	Methyl-branched fatty acids	2.29757e+09	1.73932e+09	1.85624e+09	1.89231e+09	1.79791e+09	1.86256e+09	3.95281e+09	4.39293e+09	3.94803e+09	4.20086e+09	3.73158e+09	3.97851e+09	0.472879	-1.08046	2.00969e-07	1	1.65551
Com_1433_neg	Lactobionic acid	C12 H22 O12	358.112	1.413	357.104	No results	No results	Full match	Lipids and lipid-like molecules	Fatty Acyls	Fatty acyl glycosides	Fatty acyl glycosides of mono- and disaccharides	1.4292e+08	1.31706e+08	1.17708e+08	1.08994e+08	1.22483e+08	1.46863e+08	2.51625e+08	1.78758e+08	1.8506e+08	2.29471e+08	1.82785e+08	1.73331e+08	0.641678	-0.640079	0.000303069	1	0.746021
Com_1437_neg	4-chloro-N~1~-(4-pyridinyl)-1,2-benzenediamine	C11 H10 Cl N3	219.057	4.953	264.055	Full match	No results	No results					1.73128e+08	1.66748e+08	1.92161e+08	1.72652e+08	1.79296e+08	1.75794e+08	1.07067e+08	1.07246e+08	1.06988e+08	1.67674e+08	1.03161e+08	9.9736e+07	1.53176	0.615187	0.00201009	0.972222	1.09801
Com_1442_neg	Epigoitrin	C5 H7 N O S	129.024	4.743	128.017	No results	No results	Full match	Organoheterocyclic compounds	Azolidines	Oxazolidines	Oxazolidines	1.34736e+08	1.3337e+08	1.32985e+08	1.30969e+08	1.2721e+08	1.1117e+08	1.23933e+08	1.22374e+08	7.50936e+07	8.01126e+07	1.34253e+08	1.24319e+08	1.16719	0.223035	0.151886	0.777778	0.464254
Com_1471_neg	Tartaric acid	C4 H6 O6	104.01	1.475	103.003	No results	Invalid mass	No results	Organic oxygen compounds	Organooxygen compounds	Carbohydrates and carbohydrate conjugates	Sugar acids and derivatives	1.8929e+08	1.93154e+08	1.32174e+08	1.28598e+08	1.66056e+08	1.70646e+08	5.73769e+07	7.63618e+07	4.80603e+07	3.74132e+07	6.60132e+07	3.22401e+07	3.08669	1.62606	8.74406e-05	1	1.61237
Com_1475_neg	Guan-fu base A	C24 H31 N O6	429.217	6.23	410.199	No results	No results	Full match	Lipids and lipid-like molecules	Prenol lipids	Diterpenoids	Atisane diterpenoids	1.75461e+08	1.56295e+08	1.71539e+08	1.84697e+08	1.93355e+08	1.92515e+08	2.69133e+07	2.53526e+06	2.42723e+07	2.33145e+07	3.52908e+07	3.14971e+07	7.46654	2.90044	0.00249731	1	1.44332
Com_1483_neg	Palmaturbine	C20 H20 N O4	338.141	6.444	337.133	No results	No results	Full match	Alkaloids and derivatives	Protoberberine alkaloids and derivatives	Not available	Protoberberine alkaloids and derivatives	1.77404e+08	1.78857e+08	1.83647e+08	1.76288e+08	1.90744e+08	1.79211e+08	1.81913e+08	1.85883e+08	1.72447e+08	1.91265e+08	1.8523e+08	1.8637e+08	0.984627	-0.0223506	0.430329	0.694444	0.0372767
Com_1506_neg	13,14-Dihydro-19(R)-hydroxy prostaglandin E1	C20 H36 O6	372.252	6.624	371.245	Full match	No results	No results	Lipids and lipid-like molecules	Fatty Acyls	Eicosanoids	Prostaglandins and related compounds	2.07339e+07	1.54092e+07	1.69198e+07	1.6389e+07	1.74774e+07	1.85741e+07	3.26003e+07	3.17502e+07	2.72793e+07	3.04862e+07	3.27118e+07	2.34835e+08	0.270756	-1.88494	0.0439726	1	0.933145
Com_1513_neg	L-Tyrosine methyl ester	C10 H13 N O3	195.089	6.829	194.082	Full match	No results	No results	Organic acids and derivatives	Carboxylic acids and derivatives	Amino acids, peptides, and analogues	Tyrosine and derivatives	1.80332e+08	1.65963e+08	1.50496e+08	1.67815e+08	1.78186e+08	1.70205e+08	2.47743e+08	2.48924e+08	2.4496e+08	2.42267e+08	2.44914e+08	1.98422e+08	0.709764	-0.494588	2.76183e-05	1	1.12707
Com_1524_neg	(-)-N-[3',4'-Dihydroxy-(E)-cinnamoyl]-L-glutamic acid	C14 H15 N O7	309.086	5.115	354.084	No results	No results	Full match					1.66466e+08	1.5925e+08	1.62363e+08	1.58809e+08	1.74001e+08	1.66028e+08	1.91743e+08	1.87983e+08	1.84471e+08	2.03615e+08	1.83979e+08	1.82935e+08	0.869742	-0.20134	8.30529e-05	1	0.410804
Com_1529_neg	L-Aspartic acid	C4 H7 N O4	133.037	1.212	132.03	Full match	Full match	Full match	Organic acids and derivatives	Carboxylic acids and derivatives	Amino acids, peptides, and analogues	Aspartic acid and derivatives	8.63135e+07	7.69844e+07	7.45382e+07	8.87544e+07	9.02079e+07	8.78829e+07	1.70798e+08	1.82013e+08	1.68772e+08	1.6793e+08	1.59325e+08	1.63781e+08	0.498392	-1.00465	1.00129e-07	1	1.03175
Com_1533_neg	2-Hydroxybutyric acid	C4 H8 O3	104.047	10.815	253.093	No results	No results	Full match	Organic acids and derivatives	Hydroxy acids and derivatives	Beta hydroxy acids and derivatives	Beta hydroxy acids and derivatives	1.1237e+08	1.21192e+08	1.11255e+08	1.2445e+08	1.23512e+08	1.19906e+08	9.59874e+07	1.0239e+08	1.41144e+08	1.16757e+08	1.02934e+08	9.74315e+07	1.08534	0.118149	0.20085	0.777778	0.300965
Com_155_neg	Maleic acid	C4 H4 O4	116.01	1.484	115.003	Invalid mass	Invalid mass	No results	Organic acids and derivatives	Carboxylic acids and derivatives	Dicarboxylic acids and derivatives	Dicarboxylic acids and derivatives	1.91934e+08	2.03578e+08	1.31747e+08	1.32249e+08	1.75983e+08	1.9104e+08	6.42638e+09	6.63042e+09	5.19358e+09	5.26114e+09	5.77712e+09	5.1358e+09	0.0298198	-5.06758	2.31128e-10	1	1.66254
Com_1561_neg	Prostaglandin D2	C20 H32 O5	334.213	7.064	379.211	Invalid mass	No results	No results	Lipids and lipid-like molecules	Fatty Acyls	Eicosanoids	Prostaglandins and related compounds	1.39235e+08	1.27783e+08	1.07591e+08	1.22035e+08	1.26263e+08	1.18812e+08	2.29816e+08	2.24952e+08	2.10716e+08	2.21876e+08	2.32787e+08	2.24313e+08	0.551685	-0.858082	1.71689e-06	1	1.39957
Com_1565_neg	Guanosine-3',5'-cyclic monophosphate	C10 H12 N5 O7 P	345.048	2.54	344.04	No results	Full match	Full match	Nucleosides, nucleotides, and analogues	Purine nucleotides	Cyclic purine nucleotides	3',5'-cyclic purine nucleotides	1.81259e+06	1.80227e+06	1.76517e+06	1.82492e+06	1.90386e+06	1.8023e+06	1.15938e+08	1.3878e+08	2.59791e+08	2.60928e+08	2.31787e+08	2.11526e+08	0.0089527	-6.80346	4.10129e-07	1	1.59315
Com_1566_neg	Naringin	C27 H32 O14	580.181	5.33	579.174	Full match	Full match	Full match	Phenylpropanoids and polyketides	Flavonoids	Flavonoid glycosides	Flavonoid-7-O-glycosides	1.71297e+08	1.75705e+08	1.70624e+08	1.64723e+08	1.7583e+08	1.48277e+08	1.65893e+08	1.7835e+08	1.63045e+08	1.71393e+08	1.56539e+08	1.48399e+08	1.02322	0.0331112	0.551362	0.583333	0.0214921
Com_1574_neg	N-Tigloylglycine	C7 H11 N O3	157.073	1.529	156.066	Full match	No results	Full match	Organic acids and derivatives	Carboxylic acids and derivatives	Amino acids, peptides, and analogues	N-acyl-alpha amino acids	1.49512e+08	1.52548e+08	1.23213e+08	5.91048e+07	1.35742e+08	1.36389e+08	1.69585e+08	1.83776e+08	2.00497e+08	1.89786e+08	1.82323e+08	1.34897e+08	0.713106	-0.487812	0.0507795	0.888889	0.269391
Com_1589_neg	Salicylic acid O-glucoside	C13 H16 O8	300.085	5.168	299.078	No results	No results	Full match					1.58175e+08	1.54613e+08	1.55477e+08	1.65229e+08	1.77725e+08	1.72148e+08	1.10622e+08	1.14596e+08	4.59808e+07	5.56667e+07	4.35827e+07	9.10386e+07	2.13087	1.09144	0.00541529	1	1.47495
Com_159_neg	L-Threonic acid	C4 H8 O5	136.036	1.393	135.029	Invalid mass	Invalid mass	No results	Organic oxygen compounds	Organooxygen compounds	Carbohydrates and carbohydrate conjugates	Sugar acids and derivatives	2.39763e+09	1.75279e+09	1.96074e+09	1.93371e+09	1.97891e+09	1.89234e+09	3.15236e+09	3.30043e+09	3.46349e+09	2.47801e+09	3.21359e+09	1.54139e+09	0.694847	-0.525233	0.0449194	0.833333	0.523168
Com_1611_neg	Galacturonic acid	C6 H10 O7	194.041	1.506	193.034	Invalid mass	No results	No results	Organic oxygen compounds	Organooxygen compounds	Carbohydrates and carbohydrate conjugates	Glucuronic acid derivatives	2.29703e+06	1.3183e+08	1.56458e+08	2.64537e+06	2.75318e+06	1.12129e+08	3.53458e+06	3.71778e+06	3.24103e+06	3.03967e+06	3.36555e+06	2.82122e+06	20.6956	4.37125	0.108235	0.5	0.720136
Com_163_neg	3,4-Dihydroxyphenylpropionic acid	C9 H10 O4	182.058	9.139	181.05	Full match	No results	Full match	Phenylpropanoids and polyketides	Phenylpropanoic acids	Not available	Phenylpropanoic acids	2.60893e+09	2.59074e+09	2.55831e+09	3.86902e+09	3.01913e+09	2.90075e+09	1.63697e+09	1.64062e+09	1.62742e+09	1.6382e+09	1.60116e+09	1.50416e+09	1.81861	0.862834	0.000185683	1	1.62294
Com_1630_neg	Aleuritic acid	C16 H32 O5	304.226	6.36	303.218	No results	Full match	Full match	Lipids and lipid-like molecules	Fatty Acyls	Fatty acids and conjugates	Long-chain fatty acids	1.60678e+08	1.61875e+08	1.62316e+08	1.49974e+08	1.68298e+08	1.41535e+08	1.54635e+08	1.73366e+08	1.61161e+08	1.69458e+08	1.51861e+08	1.52227e+08	0.98127	-0.0272786	0.59339	0.416667	0.0547901
Com_1640_neg	N'-p-coumaroylspermine	C19 H32 N4 O2	348.252	5.768	347.244	No results	No results	Full match	Phenylpropanoids and polyketides	Cinnamic acids and derivatives	Hydroxycinnamic acids and derivatives	Coumaric acids and derivatives	1.51216e+08	1.19105e+08	1.23342e+08	1.43933e+08	1.37786e+08	1.0973e+08	1.64602e+08	1.63669e+08	1.69518e+08	1.41287e+08	1.57814e+08	1.4923e+08	0.829823	-0.269125	0.010895	0.916667	0.727754
Com_1661_neg	(3R)-4,4-Dimethyl-2-oxotetrahydro-3-furanyl beta-D-glucopyranoside	C12 H20 O8	338.122	5.214	337.115	Invalid mass	Invalid mass	No results					1.70146e+08	4.21815e+07	7.34947e+07	7.50864e+07	9.30918e+07	8.65985e+07	8.43193e+07	9.35847e+07	8.08934e+07	6.78059e+07	5.6459e+07	6.93659e+07	1.19488	0.256869	0.611832	0.611111	0.145123
Com_1681_neg	Isovitexin	C21 H20 O10	432.107	5.53	477.105	No results	No results	Full match	Phenylpropanoids and polyketides	Flavonoids	Flavonoid glycosides	Flavonoid C-glycosides	1.21056e+08	1.16854e+08	1.06457e+08	1.02253e+08	1.1246e+08	1.13617e+08	1.81109e+08	1.79242e+08	1.70898e+08	1.73313e+08	1.71289e+08	1.49334e+08	0.656172	-0.607853	6.69092e-07	1	1.32307
Com_1683_neg	Ureidosuccinic acid	C5 H8 N2 O5	176.043	1.478	175.036	No results	No results	Full match	Organic acids and derivatives	Carboxylic acids and derivatives	Amino acids, peptides, and analogues	Aspartic acid and derivatives	6.29137e+06	9.59285e+06	4.49037e+06	4.00275e+06	6.03455e+06	9.83881e+06	1.50297e+07	1.904e+07	1.54246e+07	1.8397e+07	1.35977e+07	1.30329e+07	0.425835	-1.23164	0.001111	1	0.476169
Com_1697_neg	2-Butoxyacetic acid	C6 H12 O3	132.078	5.383	131.071	Invalid mass	No results	No results	Organic acids and derivatives	Carboxylic acids and derivatives	Carboxylic acids	Carboxylic acids	1.6228e+08	1.5528e+08	1.45059e+08	1.50748e+08	1.63237e+08	1.56015e+08	1.31855e+08	1.39982e+08	1.26255e+08	1.32814e+08	1.37308e+08	1.11232e+08	1.19651	0.258836	0.00166339	1	0.756923
Com_1699_neg	Flavokawain C	C17 H16 O5	300.106	1.48	299.098	No results	Invalid mass	No results					1.56687e+08	1.5542e+08	1.43279e+08	1.45506e+08	1.17755e+08	1.50061e+08	1.51397e+08	1.21523e+08	1.17911e+08	1.35489e+08	1.23418e+08	9.61458e+07	1.16467	0.21992	0.0665804	0.777778	0.685724
Com_1707_neg	16-Hydroxyhexadecanoic acid	C16 H32 O3	272.236	7.771	271.228	Full match	No results	No results	Lipids and lipid-like molecules	Fatty Acyls	Fatty acids and conjugates	Long-chain fatty acids	3.87513e+07	6.2213e+07	2.70963e+07	5.77193e+07	5.55094e+07	3.12768e+07	2.22853e+08	1.91459e+08	1.02609e+08	2.34064e+08	1.02952e+08	8.46594e+07	0.290397	-1.7839	0.000514394	1	1.1092
Com_1716_neg	(±)9(10)-DiHOME	C18 H34 O4	314.246	7.931	313.239	Full match	No results	No results					4.60619e+07	4.40472e+07	4.00803e+07	4.9912e+07	4.48387e+07	3.99435e+07	1.40234e+08	2.3691e+08	1.95944e+08	1.62944e+08	1.8658e+08	1.6458e+08	0.24364	-2.03718	4.74991e-07	1	1.80041
Com_172_neg	alpha-Ketoglutaric acid	C5 H6 O5	146.021	4.944	191.02	No results	No results	Full match	Organic acids and derivatives	Keto acids and derivatives	Gamma-keto acids and derivatives	Gamma-keto acids and derivatives	7.61807e+08	5.33379e+08	1.10215e+09	7.57929e+08	7.01312e+08	8.7839e+08	5.79072e+09	9.37866e+08	1.04913e+09	5.26448e+09	1.4473e+09	6.38795e+08	0.312988	-1.67582	0.0864396	0.805556	0.898354
Com_1724_neg	N-(1,2,3,4-tetrahydro-1-naphthalenyl)benzenesulfonamide	C16 H17 N O2 S	287.101	5.243	286.094	Invalid mass	No results	No results					1.60382e+08	4.68216e+06	1.50115e+08	1.3419e+08	1.48113e+08	1.4734e+08	1.47731e+08	1.54567e+08	1.37277e+08	1.57546e+08	1.39032e+08	1.48804e+08	0.841647	-0.248713	0.366289	0.583333	0.582473
Com_1757_neg	(2S)-4-Oxo-2-phenyl-3,4-dihydro-2H-chromen-7-yl beta-D-glucopyranoside	C21 H22 O8	448.143	6.704	447.135	Invalid mass	No results	No results					1.11319e+08	9.79899e+07	8.45642e+07	8.82164e+07	5.89431e+07	5.1283e+07	5.90804e+07	5.43971e+07	4.41238e+07	4.87061e+07	1.86934e+08	1.90752e+08	0.843014	-0.246371	0.999472	0.583333	0.178132
Com_1774_neg	(±)-Abscisic acid	C15 H20 O4	264.137	5.713	263.129	Full match	Full match	Full match	Lipids and lipid-like molecules	Prenol lipids	Sesquiterpenoids	Abscisic acids and derivatives	7.56398e+07	7.07602e+07	3.3384e+07	7.25206e+07	7.85953e+07	6.55937e+07	1.09487e+08	1.12642e+08	1.02116e+08	1.12808e+08	1.09042e+08	7.39407e+07	0.639469	-0.645053	0.0137666	0.944444	1.03017
Com_1776_neg	Abscisic Acid	C15 H20 O4	264.137	5.789	263.129	No results	No results	Full match	Lipids and lipid-like molecules	Prenol lipids	Sesquiterpenoids	Abscisic acids and derivatives	7.87765e+07	8.34413e+07	2.75471e+07	7.43839e+07	8.29974e+07	8.94205e+07	1.13379e+08	1.12274e+08	1.21289e+08	1.34924e+08	1.04953e+08	8.70673e+07	0.647835	-0.626302	0.0429529	0.972222	1.0373
Com_178_neg	3-Hydroxybutyric acid	C4 H8 O3	104.047	3.631	103.039	Invalid mass	Invalid mass	No results	Organic acids and derivatives	Hydroxy acids and derivatives	Beta hydroxy acids and derivatives	Beta hydroxy acids and derivatives	3.72004e+09	3.6881e+09	3.57842e+09	3.42656e+09	3.63517e+09	3.50111e+09	8.2388e+08	1.07114e+09	1.25809e+09	1.24097e+09	6.77448e+08	9.56235e+08	3.57503	1.83795	3.78983e-05	1	1.10542
Com_1790_neg	Ferulic acid O-hexoside	C16 H20 O9	356.112	5.136	337.094	No results	No results	Full match	Phenylpropanoids and polyketides	Cinnamic acids and derivatives	Hydroxycinnamic acids and derivatives	Hydroxycinnamic acid glycosides	1.53959e+08	7.08533e+07	7.03714e+07	6.97038e+07	7.42698e+07	7.59413e+07	7.45318e+07	7.17404e+07	7.06331e+07	7.61553e+07	7.15798e+07	6.48503e+07	1.19932	0.262221	0.337455	0.527778	0.521436
Com_180_neg	7-Methylxanthine	C6 H6 N4 O2	166.047	1.393	165.04	Invalid mass	No results	No match	Organoheterocyclic compounds	Imidazopyrimidines	Purines and purine derivatives	Xanthines	2.86127e+09	6.77232e+08	4.72954e+08	6.556e+08	1.95029e+09	6.73461e+08	3.83799e+09	3.90492e+09	4.06996e+09	3.54693e+09	3.8378e+09	1.92294e+09	0.3452	-1.5345	0.00587103	0.944444	1.19827
Com_1895_neg	Dodecanedioic acid	C12 H22 O4	230.152	6.353	229.145	Full match	Full match	Full match	Lipids and lipid-like molecules	Fatty Acyls	Fatty acids and conjugates	Medium-chain fatty acids	1.2083e+08	1.14387e+08	1.04426e+08	1.21732e+08	1.28807e+08	1.14785e+08	1.57853e+08	1.5485e+08	1.94224e+08	2.07371e+08	1.37251e+08	1.51218e+08	0.703021	-0.50836	0.00193818	1	1.073
Com_1900_neg	Glu-Glu	C10 H14 N2 O7	274.08	1.512	273.073	No results	No results	Full match	Organic acids and derivatives	Carboxylic acids and derivatives	Amino acids, peptides, and analogues	Dipeptides	7.80542e+07	7.87012e+07	5.80107e+07	5.10013e+07	6.90028e+07	9.17538e+07	1.62786e+08	1.76779e+08	1.63949e+08	1.30468e+08	1.70934e+08	1.1075e+08	0.465807	-1.1022	6.60971e-05	1	1.49434
Com_1916_neg	14,15-Leukotriene E4	C23 H37 N O5 S	439.238	6.627	438.231	Full match	No results	No results	Lipids and lipid-like molecules	Fatty Acyls	Eicosanoids	Leukotrienes	1.34952e+08	1.29122e+08	1.25794e+08	1.28708e+08	1.41264e+08	1.32067e+08	1.74169e+06	1.88561e+06	1.84983e+06	1.88508e+06	1.88412e+06	2.06361e+06	70.0187	6.12967	3.68532e-17	1	1.60267
Com_1939_neg	2'-O-methyladenosine	C11 H15 N5 O4	281.111	1.395	280.104	No results	No results	Full match	Nucleosides, nucleotides, and analogues	Purine nucleosides	Not available	Purine nucleosides	9.06143e+07	8.32747e+07	7.76994e+07	7.43641e+07	8.572e+07	9.23267e+07	1.06973e+08	1.09786e+08	1.15245e+08	1.00332e+08	1.05753e+08	6.94595e+07	0.829562	-0.269579	0.0696144	0.833333	0.156862
Com_194_neg	Suberic acid	C8 H14 O4	174.089	5.666	173.082	Full match	Full match	Full match	Lipids and lipid-like molecules	Fatty Acyls	Fatty acids and conjugates	Medium-chain fatty acids	3.23834e+09	3.12952e+09	3.03923e+09	3.01995e+09	2.89851e+09	2.8779e+09	3.75552e+09	3.88166e+09	3.56882e+09	3.98593e+09	3.76122e+09	3.61433e+09	0.806623	-0.310033	6.53619e-06	1	0.641474
Com_1968_neg	Naringenin	C15 H12 O5	272.069	5.824	271.062	Full match	Full match	Full match	Phenylpropanoids and polyketides	Flavonoids	Flavans	Flavanones	7.94872e+07	7.5342e+07	9.33226e+07	7.12421e+07	8.14207e+07	8.17316e+07	1.44658e+08	1.4803e+08	1.48015e+08	1.65992e+08	1.95129e+08	1.54214e+08	0.504736	-0.9864	6.43038e-07	1	1.47456
Com_1990_neg	Quercetin	C15 H10 O7	302.043	5.642	301.036	Full match	Full match	Full match	Phenylpropanoids and polyketides	Flavonoids	Flavones	Flavonols	5.57993e+07	1.3144e+08	5.85533e+07	5.76989e+07	5.18117e+07	1.08227e+08	6.21236e+07	6.85022e+07	6.11887e+07	6.25057e+07	1.09708e+08	9.45847e+07	1.01072	0.0153876	0.869665	0.694444	0.123064
Com_1997_neg	3,4,5-trihydroxycyclohex-1-ene-1-carboxylic acid	C7 H10 O5	174.053	3.926	173.045	Full match	No results	Full match					6.75568e+07	6.16086e+07	6.82161e+07	7.06965e+07	1.32979e+08	8.62014e+07	8.46563e+07	8.74023e+07	8.59793e+07	8.77681e+07	9.02959e+07	8.14856e+07	0.941403	-0.0871156	0.442261	0.75	0.407842
Com_20_neg	DL-4-Hydroxyphenyllactic acid	C9 H10 O4	182.058	5.159	181.05	Full match	Full match	Full match	Phenylpropanoids and polyketides	Phenylpropanoic acids	Not available	Phenylpropanoic acids	3.61471e+10	4.35766e+10	4.01986e+10	4.07772e+10	4.22633e+10	4.09265e+10	1.99022e+09	1.8941e+09	3.08502e+09	3.07282e+09	1.34809e+09	1.22867e+09	19.3273	4.27257	5.17914e-06	1	1.55154
Com_2016_neg	3-[(methoxycarbonyl)amino]-2,2,3-trimethylbutanoic acid	C9 H17 N O4	203.116	5.623	202.108	Full match	No results	No results					6.44768e+07	6.30119e+07	2.89357e+07	5.91472e+07	5.64134e+07	5.69992e+07	1.39011e+08	1.41065e+08	1.44598e+08	1.48543e+08	1.62328e+08	1.3764e+08	0.376764	-1.40827	0.000338486	1	1.53027
Com_2032_neg	Hordatine B	C29 H40 N8 O5	580.311	5.83	579.304	No results	No results	Full match	Phenylpropanoids and polyketides	2-arylbenzofuran flavonoids	Not available	2-arylbenzofuran flavonoids	7.79452e+07	7.59875e+07	6.2269e+07	6.94082e+07	7.29941e+07	7.68388e+07	1.55347e+08	1.27685e+08	1.01979e+08	1.22224e+08	1.19314e+08	1.01933e+08	0.59774	-0.742409	0.000145236	1	1.46353
Com_2038_neg	Vitamin B2	C17 H20 N4 O6	376.139	5.162	375.131	No results	No results	Full match	Organoheterocyclic compounds	Pteridines and derivatives	Alloxazines and isoalloxazines	Flavins	1.30255e+08	6.85566e+07	6.44338e+07	6.1229e+07	5.13146e+07	4.44395e+07	1.47348e+07	1.30658e+07	1.56125e+07	1.51646e+07	6.94628e+06	1.28884e+07	5.3592	2.42202	9.6728e-06	1	1.63347
Com_204_neg	D-(-)-Ribose	C5 H10 O5	150.052	1.433	149.045	Full match	Full match	Full match	Organic oxygen compounds	Organooxygen compounds	Carbohydrates and carbohydrate conjugates	Pentoses	2.84882e+09	2.75673e+09	2.33554e+09	2.2559e+09	2.7064e+09	2.79071e+09	2.47254e+09	2.44467e+09	2.82714e+09	2.38385e+09	2.41071e+09	1.55662e+09	1.11341	0.154985	0.237528	0.638889	0.457079
Com_2054_neg	3-Hydroxydecanoic acid	C10 H20 O3	188.141	6.547	187.134	Full match	No results	No results	Organic acids and derivatives	Hydroxy acids and derivatives	Medium-chain hydroxy acids and derivatives	Medium-chain hydroxy acids and derivatives	1.25905e+08	8.63438e+07	1.13102e+08	1.18183e+08	1.26688e+08	1.15342e+08	1.1106e+07	9.60433e+06	1.29517e+07	1.71951e+07	9.76274e+06	9.5434e+06	9.77099	3.2885	2.18289e-08	1	1.21659
Com_2070_neg	α-D-Glucose-1,6-bisphosphate	C6 H14 O12 P2	339.997	1.157	338.99	Full match	Full match	Full match	Organic oxygen compounds	Organooxygen compounds	Carbohydrates and carbohydrate conjugates	Hexose phosphates	1.22199e+08	1.17522e+08	1.14515e+08	1.17756e+08	1.07867e+08	1.04187e+08	6.38349e+07	6.60968e+07	6.11066e+07	6.62069e+07	5.93577e+07	5.4379e+07	1.84388	0.882744	4.30591e-08	1	0.922644
Com_2076_neg	Xanthosine	C10 H12 N4 O6	284.076	4.673	283.069	Full match	Full match	Full match	Nucleosides, nucleotides, and analogues	Purine nucleosides	Not available	Purine nucleosides	4.2002e+07	3.99296e+07	6.39852e+07	5.64632e+07	4.69901e+07	6.42667e+07	1.06463e+08	9.66538e+07	8.597e+07	7.31752e+07	1.21183e+08	9.57305e+07	0.541523	-0.884905	0.000266464	1	0.843962
Com_2098_neg	S-Lactoyglutathione	C13 H21 N3 O8 S	379.104	2.534	378.097	No results	No results	Full match	Organic acids and derivatives	Carboxylic acids and derivatives	Amino acids, peptides, and analogues	Oligopeptides	1.17901e+08	1.10027e+08	1.0983e+08	1.10601e+08	1.21567e+08	1.1937e+08	9.93662e+07	9.82593e+07	1.01442e+08	1.15262e+08	9.25537e+07	8.4372e+07	1.16582	0.221345	0.0116806	0.916667	1.00774
Com_21_neg	D-(-)-Fructose	C6 H12 O6	180.063	5.328	179.056	Full match	Full match	Full match	Organic oxygen compounds	Organooxygen compounds	Carbohydrates and carbohydrate conjugates	C-glycosyl compounds	3.28782e+10	2.352e+10	2.84435e+10	2.28739e+10	2.37194e+10	2.32518e+10	3.5469e+10	3.839e+10	3.805e+10	3.75883e+10	4.02579e+10	5.41415e+10	0.634231	-0.65692	0.000359397	1	1.51526
Com_2128_neg	trans-10-Heptadecenoic acid	C17 H32 O2	314.246	8.08	313.239	Invalid mass	No results	No results	Lipids and lipid-like molecules	Fatty Acyls	Fatty acids and conjugates	Long-chain fatty acids	3.47929e+07	3.36272e+07	2.87542e+07	3.46583e+07	3.49286e+07	2.95037e+07	1.75591e+08	1.50119e+08	1.35436e+08	1.24411e+08	1.33199e+08	1.20993e+08	0.233719	-2.09715	8.96878e-09	1	1.82165
Com_2132_neg	Indole-3-carboxylic acid	C9 H7 N O2	161.048	5.064	160.04	No results	No results	Full match	Organoheterocyclic compounds	Indoles and derivatives	Indolecarboxylic acids and derivatives	Indolecarboxylic acids and derivatives	1.08915e+08	9.60033e+07	1.00551e+08	1.02272e+08	1.02504e+08	1.17727e+08	1.09609e+08	1.08861e+08	1.06086e+08	1.11254e+08	1.05414e+08	1.02396e+08	0.975685	-0.035513	0.432832	0.694444	0.344464
Com_2178_neg	Cytidine-5'-monophosphate	C9 H14 N3 O8 P	323.05	5.264	322.043	No results	No results	Full match	Nucleosides, nucleotides, and analogues	Pyrimidine nucleotides	Pyrimidine ribonucleotides	Pyrimidine ribonucleoside monophosphates	6.74855e+07	6.45594e+07	6.86298e+07	7.20837e+07	7.08846e+07	6.02375e+07	5.02077e+07	1.9015e+07	4.20259e+07	3.27478e+07	5.75538e+07	5.23435e+07	1.59075	0.669704	0.0259334	1	0.685646
Com_2198_neg	6-Gingerol	C17 H26 O4	294.184	6.541	293.176	No results	Full match	Full match	Benzenoids	Phenols	Methoxyphenols	Gingerols	1.15111e+08	9.99655e+07	9.60759e+07	9.93199e+07	1.07886e+08	1.05489e+08	1.56238e+08	1.52899e+08	1.463e+08	1.44878e+08	1.5021e+08	1.29198e+08	0.709139	-0.49586	4.38398e-06	1	1.38087
Com_222_neg	D-Xylonic acid	C5 H10 O6	166.047	5.506	165.04	No results	No results	Full match	Organic oxygen compounds	Organooxygen compounds	Carbohydrates and carbohydrate conjugates	Sugar acids and derivatives	1.31511e+09	6.80644e+08	7.07735e+08	7.60831e+08	6.21343e+08	5.96375e+08	9.50143e+08	1.02889e+09	9.63243e+08	9.10765e+08	9.309e+08	3.47213e+09	0.567103	-0.818319	0.101167	0.861111	0.945302
Com_2245_neg	Delphinidin chloride	C15 H11 Cl O7	338.021	6.796	337.014	No results	No results	Full match	Phenylpropanoids and polyketides	Flavonoids	Hydroxyflavonoids	7-hydroxyflavonoids	6.89704e+07	5.41284e+07	5.20297e+07	6.84077e+07	7.0265e+07	6.45175e+07	5.9798e+07	4.95374e+07	4.57642e+07	4.12091e+07	3.39821e+07	2.50918e+07	1.48138	0.566941	0.0176512	0.944444	0.573558
Com_226_neg	5-Methoxypsoralen	C12 H8 O4	216.04	4.249	215.033	No results	Invalid mass	No results	Phenylpropanoids and polyketides	Coumarins and derivatives	Furanocoumarins	5-methoxypsoralens	1.85886e+09	1.28242e+09	1.51467e+09	2.06767e+09	1.90606e+09	2.70717e+09	2.11735e+09	2.1685e+09	2.10636e+09	2.75297e+09	2.00856e+09	2.02623e+09	0.860158	-0.217326	0.17966	0.805556	0.727086
Com_2272_neg	8-iso-15-keto Prostaglandin E2	C20 H30 O5	350.207	6.133	349.2	Invalid mass	No results	No results	Lipids and lipid-like molecules	Fatty Acyls	Eicosanoids	Prostaglandins and related compounds	5.12077e+07	4.32889e+07	7.29189e+07	4.5245e+07	4.98805e+07	5.93059e+07	1.59132e+08	9.1007e+07	8.69824e+07	8.86651e+07	9.25117e+07	7.02901e+07	0.546812	-0.870883	0.00200361	0.972222	0.942771
Com_2280_neg	Catalpol	C15 H22 O10	316.116	3.458	361.115	No results	Invalid mass	No results	Organic oxygen compounds	Organooxygen compounds	Carbohydrates and carbohydrate conjugates	O-glycosyl compounds	6.33881e+07	5.07302e+07	6.62118e+07	7.65221e+07	7.31423e+07	1.06497e+08	1.03958e+08	8.62859e+07	6.61619e+07	4.391e+07	7.3504e+07	6.53415e+07	0.993919	-0.00879924	0.988454	0.5	0.0507051
Com_229_neg	D-(-)-Quinic acid	C7 H12 O6	192.063	1.412	191.056	Full match	Full match	Full match	Organic oxygen compounds	Organooxygen compounds	Alcohols and polyols	Quinic acids and derivatives	8.75168e+08	8.91971e+08	5.17052e+08	6.1234e+08	8.29229e+08	9.84937e+08	1.28607e+09	1.61152e+09	1.44027e+09	1.17968e+09	1.52168e+09	9.33283e+08	0.590867	-0.759094	0.00244495	0.972222	0.506219
Com_230_neg	2-Hydroxyvaleric acid	C5 H10 O3	118.062	5.259	117.055	Invalid mass	Invalid mass	No results	Lipids and lipid-like molecules	Fatty Acyls	Fatty acids and conjugates	Hydroxy fatty acids	2.45909e+09	2.63086e+09	2.51784e+09	2.44346e+09	2.45571e+09	2.41482e+09	2.48169e+09	2.63508e+09	2.87748e+09	3.08915e+09	2.11367e+09	2.01491e+09	0.980922	-0.0277892	0.913663	0.611111	0.140647
Com_233_neg	2'-Deoxyinosine	C10 H12 N4 O4	252.085	1.583	251.077	Full match	No results	Full match	Nucleosides, nucleotides, and analogues	Purine nucleosides	Purine 2'-deoxyribonucleosides	Purine 2'-deoxyribonucleosides	5.40633e+08	6.17519e+08	4.86227e+08	5.24355e+08	5.67192e+08	6.25062e+08	5.15819e+08	3.96098e+08	4.03269e+08	3.94658e+08	3.63585e+08	2.31992e+08	1.45786	0.543855	0.011711	0.972222	0.367685
Com_2346_neg	Guanosine monophosphate (GMP)	C10 H14 N5 O8 P	363.059	3.563	362.051	Full match	Full match	Full match	Nucleosides, nucleotides, and analogues	Purine nucleotides	Purine ribonucleotides	Purine ribonucleoside monophosphates	8.26651e+06	7.87646e+06	1.04494e+07	9.01196e+06	9.74176e+06	9.69526e+06	1.27563e+08	1.20042e+08	1.21182e+08	1.14038e+08	1.19475e+08	1.2796e+08	0.0753723	-3.72982	5.15259e-10	1	1.78413
Com_2349_neg	L-Homocystine	C8 H16 N2 O4 S2	268.059	5.19	267.052	Invalid mass	No results	No results	Organic acids and derivatives	Carboxylic acids and derivatives	Amino acids, peptides, and analogues	L-alpha-amino acids	9.29632e+07	9.58062e+07	9.05739e+07	9.76988e+07	1.00214e+08	9.04115e+07	9.28372e+07	9.48071e+07	9.62561e+07	9.54764e+07	9.42492e+07	8.9397e+07	1.00825	0.0118532	0.710471	0.416667	0.0217899
Com_2353_neg	5-Hydroxytryptophan	C11 H12 N2 O3	220.085	3.933	219.078	Full match	No results	Full match	Organoheterocyclic compounds	Indoles and derivatives	Tryptamines and derivatives	Serotonins	1.04905e+08	9.57442e+07	6.72712e+07	6.66669e+07	9.82357e+07	5.81214e+07	1.39533e+08	1.29314e+08	1.39779e+08	1.24458e+08	1.29371e+08	1.13888e+08	0.632381	-0.661133	0.00419425	1	1.45537
Com_2354_neg	Gly-Tyr	C11 H14 N2 O4	238.095	3.939	219.078	No results	No results	Full match	Organic acids and derivatives	Carboxylic acids and derivatives	Amino acids, peptides, and analogues	Peptides	1.04905e+08	9.57442e+07	6.72712e+07	6.66669e+07	9.82357e+07	5.81214e+07	1.39533e+08	1.29314e+08	1.39779e+08	1.24458e+08	1.29371e+08	1.13888e+08	0.632381	-0.661133	0.00419425	1	1.45537
Com_2366_neg	Uridine monophosphate (UMP)	C9 H13 N2 O9 P	324.036	1.827	323.029	Full match	Full match	Full match	Nucleosides, nucleotides, and analogues	Pyrimidine nucleotides	Pyrimidine ribonucleotides	Pyrimidine ribonucleoside monophosphates	4.2283e+06	3.99383e+06	4.02666e+06	3.89173e+06	4.30376e+06	4.55745e+06	7.66368e+07	7.50317e+07	9.49865e+07	1.05242e+08	1.28966e+08	1.26873e+08	0.0411391	-4.60334	1.49234e-07	1	1.69256
Com_2392_neg	Elaidic acid	C18 H34 O2	282.256	10.651	281.249	Full match	No results	Full match	Lipids and lipid-like molecules	Fatty Acyls	Fatty acids and conjugates	Long-chain fatty acids	7.45385e+07	9.97461e+07	6.81314e+07	7.46402e+07	6.79452e+07	4.96472e+07	4.24849e+07	3.66564e+07	4.57931e+07	4.42176e+07	3.47033e+07	2.91114e+07	1.86571	0.899726	0.000421427	1	0.616782
Com_2393_neg	trans-Petroselinic acid	C18 H34 O2	300.267	10.636	281.249	Invalid mass	No results	No results	Lipids and lipid-like molecules	Fatty Acyls	Fatty acids and conjugates	Long-chain fatty acids	7.45385e+07	9.97461e+07	6.81314e+07	7.46402e+07	6.79452e+07	4.96472e+07	4.14518e+07	3.24902e+07	4.57931e+07	4.42176e+07	3.47033e+07	2.91114e+07	1.9083	0.932289	0.000343907	1	0.605439
Com_2417_neg	Pelargonidin chloride	C15 H11 Cl O5	306.031	5.694	305.023	No results	No results	Full match	Phenylpropanoids and polyketides	Flavonoids	Hydroxyflavonoids	7-hydroxyflavonoids	7.60864e+07	7.73714e+07	6.40385e+07	7.93884e+07	7.4577e+07	7.73618e+07	1.23766e+08	1.19371e+08	1.22971e+08	1.22419e+08	1.30698e+08	9.41609e+07	0.629145	-0.668535	2.36596e-05	1	0.5745
Com_2424_neg	Deoxycholic Acid	C24 H40 O4	428.276	7.596	427.269	Invalid mass	No results	No results	Lipids and lipid-like molecules	Steroids and steroid derivatives	Bile acids, alcohols and derivatives	Dihydroxy bile acids, alcohols and derivatives	4.44531e+07	5.40891e+07	3.94536e+07	5.29222e+07	3.69877e+07	3.43191e+07	3.65468e+07	2.64613e+07	3.66536e+07	3.4581e+07	4.47897e+07	3.59298e+07	1.21986	0.28672	0.0884168	0.777778	0.325861
Com_2448_neg	Triethyl citrate	C12 H20 O7	276.121	5.154	275.114	No results	No results	Full match	Organic acids and derivatives	Carboxylic acids and derivatives	Tricarboxylic acids and derivatives	Tricarboxylic acids and derivatives	8.6651e+07	9.04036e+07	7.40155e+07	9.0903e+07	8.42241e+07	9.55719e+07	1.17818e+08	1.18113e+08	1.189e+08	1.20501e+08	1.16966e+08	1.01272e+08	0.752294	-0.410632	0.000118985	1	1.61531
Com_2454_neg	Dl-Glyceraldehyde3-phosphate	C3 H7 O6 P	169.999	5.349	168.992	No results	No results	Full match					2.14542e+07	2.34357e+07	2.36277e+07	2.47364e+07	2.47279e+07	2.46158e+07	1.05434e+08	1.05906e+08	1.40163e+08	9.65027e+07	9.3543e+07	6.49317e+07	0.235123	-2.08851	1.91967e-05	1	1.12033
Com_249_neg	Citramalate	C5 H8 O5	148.037	11.363	193.035	No results	No results	Full match	Lipids and lipid-like molecules	Fatty Acyls	Fatty acids and conjugates	Hydroxy fatty acids	1.72838e+09	1.7645e+09	1.58326e+09	1.64252e+09	1.70384e+09	1.75148e+09	1.61513e+09	1.94082e+09	2.75239e+09	2.25118e+09	2.18889e+09	1.94257e+09	0.801671	-0.318919	0.0351823	0.861111	0.788333
Com_25_neg	Succinic acid	C4 H6 O4	118.026	2.639	117.019	Invalid mass	Invalid mass	No results	Organic acids and derivatives	Carboxylic acids and derivatives	Dicarboxylic acids and derivatives	Dicarboxylic acids and derivatives	1.61463e+10	1.6052e+10	1.52223e+10	1.49812e+10	1.61565e+10	1.7389e+10	5.33955e+10	5.8169e+10	5.40517e+10	5.22843e+10	5.36908e+10	4.91813e+10	0.299113	-1.74124	2.92819e-12	1	1.57105
Com_2549_neg	GMP	C10 H14 N5 O8 P	363.059	3.831	362.051	No results	No results	Full match	Nucleosides, nucleotides, and analogues	Purine nucleotides	Purine ribonucleotides	Purine ribonucleoside monophosphates	8.67035e+07	8.97687e+07	8.08558e+07	7.59918e+07	8.14492e+07	6.13069e+07	1.95516e+07	1.957e+07	1.80118e+07	1.54813e+07	2.41601e+07	1.60761e+07	4.21863	2.07677	1.66458e-08	1	1.54191
Com_2558_neg	(+/-)9(10)-EpOME	C18 H32 O3	342.241	6.653	341.234	Invalid mass	No results	No results	Lipids and lipid-like molecules	Fatty Acyls	Fatty acids and conjugates	Medium-chain fatty acids	7.13652e+07	5.48853e+07	6.18953e+07	5.13837e+07	6.93782e+07	6.62068e+07	1.13069e+08	1.1274e+08	1.31041e+08	1.24782e+08	9.6159e+07	1.10759e+08	0.544789	-0.876232	6.73653e-06	1	1.26438
Com_2611_neg	Ethyl gallate	C9 H10 O5	198.053	11.948	197.045	No results	No results	Full match	Benzenoids	Benzene and substituted derivatives	Benzoic acids and derivatives	Galloyl esters	4.9695e+07	5.00091e+07	4.89878e+07	5.46333e+07	5.24118e+07	5.19366e+07	4.71694e+07	5.30289e+07	1.00531e+08	6.12739e+07	5.89607e+07	5.41017e+07	0.820319	-0.285743	0.185933	0.777778	0.564709
Com_264_neg	Asparagine	C4 H8 N2 O3	132.053	1.236	131.046	Full match	Full match	Full match	Organic acids and derivatives	Carboxylic acids and derivatives	Amino acids, peptides, and analogues	Asparagine and derivatives	1.87432e+09	1.84399e+09	1.78472e+09	1.76221e+09	1.90813e+09	1.71017e+09	1.94292e+09	2.12355e+09	1.86864e+09	1.84766e+09	1.67239e+09	2.16662e+09	0.936477	-0.0946841	0.187198	0.722222	0.203747
Com_2641_neg	Orotidine	C10 H12 N2 O8	288.061	1.524	287.053	No results	No results	Full match	Nucleosides, nucleotides, and analogues	Pyrimidine nucleosides	Not available	Pyrimidine nucleosides	2.08437e+07	1.81172e+07	1.21096e+07	1.11555e+07	1.26327e+07	2.10078e+07	1.0328e+08	1.16749e+08	8.03098e+07	5.83941e+07	8.58423e+07	6.52887e+07	0.188024	-2.41101	1.06878e-06	1	1.58225
Com_2654_neg	Hordatine A	C28 H38 N8 O4	550.301	5.683	549.293	No results	No results	Full match	Phenylpropanoids and polyketides	2-arylbenzofuran flavonoids	Not available	2-arylbenzofuran flavonoids	7.59453e+07	7.61471e+07	2.16524e+07	7.68173e+07	7.19943e+07	7.36623e+07	9.92908e+07	8.16967e+07	9.00096e+07	5.59277e+07	9.67643e+07	9.26031e+07	0.767431	-0.38189	0.188976	0.861111	0.779648
Com_2740_neg	Zeranol	C18 H26 O5	322.176	6.177	321.169	No results	Full match	Full match	Phenylpropanoids and polyketides	Macrolides and analogues	Not available	Macrolides and analogues	1.57283e+07	1.47284e+07	1.90661e+07	2.01654e+07	2.67199e+07	2.35365e+07	1.18731e+08	1.0656e+08	1.08721e+08	1.10332e+08	1.14589e+08	1.01759e+08	0.181544	-2.46161	3.81728e-06	1	1.61321
Com_2749_neg	Efetaal	C12 H18 O2	194.131	6.107	239.129	No results	No results	Full match	Benzenoids	Benzene and substituted derivatives	Not available	Benzene and substituted derivatives	6.68686e+07	7.40086e+07	7.80021e+07	7.50593e+07	8.09095e+07	7.32929e+07	8.10771e+07	8.48959e+07	8.25981e+07	8.66873e+07	8.06512e+07	7.75071e+07	0.90824	-0.138854	0.0132326	0.916667	0.50769
Com_2776_neg	Octanedioic acid	C8 H14 O4	174.089	4.95	219.088	No results	No results	Full match	Lipids and lipid-like molecules	Fatty Acyls	Fatty acids and conjugates	Medium-chain fatty acids	7.11968e+07	1.50905e+07	4.8945e+07	5.17762e+07	5.22989e+07	5.90151e+07	7.01067e+07	7.61136e+07	7.00616e+07	3.42665e+07	6.9875e+07	6.48038e+07	0.774407	-0.368837	0.245556	0.75	0.619105
Com_284_neg	Methyl-beta-galactopyranoside	C7 H14 O6	194.079	1.499	193.071	No results	Full match	Full match	Organic oxygen compounds	Organooxygen compounds	Carbohydrates and carbohydrate conjugates	O-glycosyl compounds	1.44197e+09	1.30071e+09	2.47101e+08	8.26282e+08	1.18888e+09	1.44445e+09	9.18784e+08	9.52445e+08	1.03574e+09	9.97551e+08	9.99436e+08	7.76214e+08	1.13542	0.183228	0.971007	0.694444	0.144646
Com_2858_neg	Quercetin-3β-D-glucoside	C21 H20 O12	464.097	5.444	463.09	Full match	Full match	Full match	Phenylpropanoids and polyketides	Flavonoids	Flavonoid glycosides	Flavonoid-3-O-glycosides	5.41237e+07	4.7691e+07	4.14846e+07	4.19624e+07	5.78109e+07	3.79223e+07	6.7186e+07	6.78748e+07	7.42443e+07	1.01083e+08	6.70723e+07	6.50252e+07	0.635037	-0.655087	0.000803046	1	1.34045
Com_2900_neg	Estrone sulfate	C18 H22 O5 S	350.122	5.341	349.115	Invalid mass	No results	No results	Lipids and lipid-like molecules	Steroids and steroid derivatives	Sulfated steroids	Sulfated steroids	4.46609e+07	2.75819e+07	2.79486e+07	2.85404e+07	2.9241e+07	3.99559e+07	3.91531e+07	3.8104e+07	4.14947e+07	3.50471e+07	5.13898e+07	4.78099e+07	0.782331	-0.354149	0.0368382	0.805556	0.741384
Com_2926_neg	N-Acetyl-DL-tryptophan	C13 H14 N2 O3	246.101	5.113	245.093	Full match	No results	Full match	Organic acids and derivatives	Carboxylic acids and derivatives	Amino acids, peptides, and analogues	N-acyl-alpha amino acids	5.90764e+07	7.07482e+07	7.14754e+07	6.83446e+07	6.66336e+07	6.42858e+07	6.71898e+07	6.95994e+07	6.49331e+07	7.28573e+07	6.78969e+07	6.17812e+07	0.990863	-0.0132429	0.794952	0.527778	0.104919
Com_2947_neg	Ginsenoside F1	C36 H62 O9	638.439	6.311	637.432	No results	No results	Full match	Lipids and lipid-like molecules	Prenol lipids	Terpene glycosides	Triterpene saponins	6.91843e+07	6.35565e+07	3.07014e+06	6.24409e+07	1.42486e+07	6.41834e+07	2.62551e+07	2.75607e+07	3.4475e+07	2.90071e+07	3.97313e+07	2.78961e+07	1.49619	0.581295	0.990433	0.666667	0.107807
Com_2956_neg	Caffeic acid O-glucoside	C15 H18 O9	342.096	5.194	341.089	No results	No results	Full match	Organic oxygen compounds	Organooxygen compounds	Carbohydrates and carbohydrate conjugates	Phenolic glycosides	7.23862e+07	7.32044e+07	5.05846e+07	6.74961e+07	5.48682e+07	7.24807e+07	7.21246e+07	7.22231e+07	7.8017e+07	6.87197e+07	5.40248e+07	4.04727e+07	1.0141	0.0202062	0.826624	0.444444	0.278102
Com_296_neg	Pentadecanoic Acid	C15 H30 O2	288.231	6.339	287.223	Invalid mass	No results	No results	Lipids and lipid-like molecules	Fatty Acyls	Fatty acids and conjugates	Long-chain fatty acids	1.78437e+09	1.72535e+09	1.56544e+09	1.64754e+09	1.73567e+09	1.64689e+09	6.45621e+08	6.55176e+08	6.45168e+08	6.69675e+08	5.70849e+07	5.85858e+08	3.10112	1.63279	0.0192368	1	1.25068
Com_3_neg	Citric acid	C6 H8 O7	146.021	2.144	191.019	Invalid mass	Invalid mass	No match	Organic acids and derivatives	Carboxylic acids and derivatives	Tricarboxylic acids and derivatives	Tricarboxylic acids and derivatives	2.23494e+11	2.11621e+11	2.09425e+11	1.98546e+11	2.16153e+11	2.02207e+11	1.70847e+11	1.73532e+11	1.11672e+11	1.08721e+11	1.75025e+11	1.55224e+11	1.4094	0.495086	0.00994545	1	1.33079
Com_3022_neg	2-Hydroxy-2-methyl-3-buten-1-yl beta-D-glucopyranoside	C11 H20 O7	310.127	4.354	309.12	Invalid mass	No results	No results					6.25385e+07	5.5261e+07	5.96166e+07	5.72736e+07	6.04366e+07	7.12904e+07	6.01867e+07	6.45494e+07	5.40133e+07	5.68085e+07	5.25064e+07	6.79384e+07	1.02925	0.0415964	0.599699	0.611111	0.0994953
Com_3030_neg	Trifolin	C21 H20 O11	448.102	5.538	447.095	Full match	Full match	Full match	Phenylpropanoids and polyketides	Flavonoids	Flavonoid glycosides	Flavonoid-3-O-glycosides	6.79186e+07	7.03602e+07	6.46869e+07	6.03338e+07	7.20366e+07	6.57895e+07	6.25438e+07	6.82504e+07	6.51204e+07	5.57202e+07	6.17409e+07	3.52989e+07	1.15043	0.202173	0.171525	0.777778	0.440043
Com_3044_neg	Geraniol	C10 H18 O	154.136	6.058	199.134	No results	No results	Full match	Lipids and lipid-like molecules	Prenol lipids	Monoterpenoids	Acyclic monoterpenoids	5.69151e+07	7.05034e+07	5.61967e+07	4.83084e+07	5.76846e+07	6.20801e+07	8.41844e+07	8.03317e+07	8.10328e+07	8.92485e+07	8.00783e+07	6.99962e+07	0.725322	-0.463306	0.000533137	0.972222	1.51775
[truncated: 272 more rows]
